# Supplementary material for: Maternal causation of early-onset pre-eclampsia: excessive endometrial gland-derived apolipoprotein D induces placental ferroptosis and developmental abnormalities
Source: J Biomed Sci. 2025 Dec 10;32:103. doi: 10.1186/s12929-025-01199-7 (PMC12690863; doi:10.1186/s12929-025-01199-7)
Supplement: Supplementary file 3 — Supplementary Material 3. [file 12929_2025_1199_MOESM3_ESM.xlsx]

## Sheet: Tables S2a
gene	change_mRNA	soft	baseMean_DEseq	FC_DEseq	p_DEseq	FC_edgeR	p_edgeR	AveExpr_limma	FC_limma	p_limma
CRABP2	Down	DEseq2 edgeR limma	428.578070480228	0.131788410539182	7.72021869379472e-30	0.132323275218492	4.4753596328223e-21	4.21631268117598	0.137266455080308	3.98960539460017e-06
HBB	Down	DEseq2 edgeR limma	77048.6356666082	0.032976808235481	8.57732428358134e-14	0.03316566913112	2.11069037289656e-07	10.435215734216	0.0299266387078856	0.000226754863238573
LOXL1	Down	DEseq2 edgeR limma	623.79097380584	0.416804006523306	1.00616825244498e-09	0.417945270668305	2.44029526482663e-06	5.25106570546779	0.431255400170585	0.000169016337916796
NTRK1	Up	DEseq2 edgeR limma	404.611303595957	2.09960778603954	1.8414564237258e-09	2.1039150887815	6.73177181649031e-05	4.65720023783843	2.17521910317709	0.000167939003354908
TRIM58	Down	DEseq2 edgeR limma	215.008398883678	0.18378461285275	1.7843690801185e-09	0.184658489577401	3.08917454206481e-09	3.34897147305233	0.202296410274462	0.00134803684604808
PLK2	Down	DEseq2 edgeR limma	857.321851463734	0.428840382939881	2.42774060014304e-09	0.430122735759233	2.18148265565346e-06	5.71982549358979	0.436894275726127	0.000180761092548393
VNN2	Down	DEseq2 edgeR limma	100.744968417502	0.216248616809029	3.18098983431746e-09	0.217445758394921	1.02365181891622e-06	2.35482103020273	0.239579821632169	0.000631405961158513
TNNI2	Down	DEseq2 edgeR limma	197.475121981867	0.0544167639382042	4.99254323572294e-09	0.0548989236256847	3.81917436536505e-10	2.31701674307556	0.086296224360894	0.0351679324881978
ADCY1	Up	DEseq2 edgeR limma	1146.90613252882	2.16592856552229	1.00923070856635e-08	2.17000688336029	4.77740069222181e-06	6.1440723246238	2.16181231615308	0.000191216254012795
IL1B	Up	DEseq2 edgeR limma	1398.15650118526	2.01826080548766	1.73493713995659e-08	2.02274236019312	4.75361886429448e-05	6.4542576533283	2.03158	0.000353809587669733
APOD	Up	DEseq2 edgeR limma	20898.4657142929	2.80542458032712	1.74669098653856e-08	2.80629278700914	0.0041222133404652	10.2786973469341	2.88191724172766	0.000140210009900342
USP9Y	Down	DEseq2 edgeR limma	46.4603229836172	0.00376054650379391	1.7883509731626e-08	0.00486200014973583	3.9916518023525e-13	-1.12193	0.0114162399618652	0.000858607735574233
HBD	Down	DEseq2 edgeR limma	38.6874016946133	0.0387401103349782	2.78031603195311e-08	0.040576749760871	9.39637948725085e-10	-0.351825	0.0324997355621098	0.00139789028481875
DDX3Y	Down	DEseq2 edgeR limma	57.5445983163102	0.00843336099469746	2.60174671859319e-08	0.00959265917680071	1.92205736920301e-11	-0.832153	0.0129926504571569	0.00279608571744283
NRGN	Down	DEseq2 edgeR limma	388.554312496874	0.187986267797218	3.77792303156515e-08	0.188890826243952	1.30176811518755e-09	4.18437125594183	0.218896338341698	0.00223858749074079
MFAP5	Down	DEseq2 edgeR limma	4037.53882586796	0.136323877280514	5.78155821508519e-08	0.136966967025779	9.78412968246383e-09	7.31003701062527	0.160442794350944	0.0027679217411711
FCN1	Down	DEseq2 edgeR limma	334.437830784965	0.117159165983673	1.36300451709274e-07	0.117894057228585	1.88853257954563e-09	3.62402684332675	0.120294092751756	0.00231416035882578
NKAIN1	Up	DEseq2 edgeR limma	285.333344064294	2.26497536355584	2.08502709288592e-07	2.26769747011521	5.5688402634916e-05	4.12040907098726	2.31867634153786	0.000553269188028549
WDR86	Up	DEseq2 edgeR limma	820.29808183926	2.0271357907655	2.82853303035802e-07	2.02980391847806	8.40256075769825e-05	5.67932922205544	2.06453348712699	0.000319165450368669
GALNT6	Down	DEseq2 edgeR limma	559.355706520198	0.319252912552854	2.82387503298494e-07	0.319686388383402	2.63521665846809e-07	4.97371828518183	0.325543225470614	0.000852990595187818
RPS4Y1	Down	DEseq2 edgeR limma	122.363	0.00142358474594783	3.66760290014337e-07	0.00183830353963194	2.08376005872894e-14	-0.631055	0.00586561943924084	0.00771827005010981
ADAMTS9	Up	DEseq2 edgeR limma	1187.95790177722	2.3899247849817	3.90226624553427e-07	2.39543535547617	1.93188637502581e-06	6.15797949812414	2.41538487730098	0.000627970689049308
CD79A	Down	DEseq2 edgeR limma	72.2347999985217	0.0826846676189015	6.28912250529631e-07	0.0838119091274615	1.55164817811484e-07	1.20058658394941	0.12403392105272	0.0145164992725162
FGFBP2	Down	DEseq2 edgeR limma	36.3905989427843	0.118586074432308	7.9142509641606e-07	0.120753238900924	1.07445824930288e-06	0.469735184152494	0.119908339370979	0.00147670723828973
PF4	Down	DEseq2 edgeR limma	55.2469742028123	0.042652426466076	8.21120285433747e-07	0.0440214360695058	1.03704122721506e-07	0.287830621052976	0.0865056542245242	0.0280729719766964
KDM5D	Down	DEseq2 edgeR limma	33.5001647591406	0.0096963960813536	8.34044053808201e-07	0.0116312531539928	3.21076425189415e-10	-1.2628	0.0195294584333711	0.00247594876404767
CDH23	Down	DEseq2 edgeR limma	115.085108563152	0.245387375182981	9.20840956753372e-07	0.246547313513336	6.50037119121291e-06	2.59192272539261	0.291098711544557	0.00404582260288633
SEMA6D	Down	DEseq2 edgeR limma	98.8867263064005	0.339446381621504	9.71061460642506e-07	0.340830226660988	0.000250726185264505	2.52877437146627	0.36407420847032	0.000758313967402902
DAPP1	Down	DEseq2 edgeR limma	747.31431516909	0.318431139338331	1.03658414045137e-06	0.319395177324835	3.45283815178204e-07	5.39521455705253	0.339356468881913	0.00171749596218009
GALNT16	Down	DEseq2 edgeR limma	84.9913250792672	0.324388871682125	1.02733860601713e-06	0.325834548290327	0.000214197695371232	2.29113170017784	0.351963100069863	0.00197980005606541
GSTA1	Down	DEseq2 edgeR limma	173.042147177123	0.0774319540929232	1.15513807425459e-06	0.0775032258357944	5.26814590458195e-08	2.24806798138314	0.0712091477504532	0.00881103308022522
LOC100131785	Down	DEseq2 edgeR limma	41.7643744119013	0.222807615071915	1.58692804540987e-06	0.224647161288931	4.1599529358085e-05	1.12683818283185	0.270068367412287	0.00196884771013136
MCC	Up	DEseq2 edgeR limma	2220.87051716847	2.12578269775744	1.74191458840632e-06	2.12922551670612	8.07278971324752e-05	7.10244782686872	2.1170948345781	0.00102324357604753
NHIP	Up	DEseq2 edgeR limma	44.1924546825118	3.92919511722342	1.84875345229918e-06	3.91332143384683	9.1743369382029e-05	1.22894912970067	4.18897941876521	0.00079499314369318
ATP1A4	Down	DEseq2 edgeR limma	68.3218041894916	0.0550985371370754	1.98287257425681e-06	0.0561799092620118	1.86298619214423e-07	0.687636865949321	0.0679572284658601	0.0187552194564732
MAP3K4-AS1	Up	DEseq2 edgeR limma	302.500103352546	2.79205459416293	1.95774542683878e-06	2.79664414335455	6.56076396651637e-06	4.11256220757894	2.99111000446409	0.000821282532595516
PPBP	Down	DEseq2 edgeR	98.1940954682249	0.0611057440112522	2.28528051379392e-06	0.0620457476948177	3.68751996293373e-07	NA	NA	NA
GNG4	Up	DEseq2 edgeR limma	1178.4231801129	2.19179495857458	2.85792906048758e-06	2.1942834784763	1.23405493336548e-05	6.17406246201159	2.19077676606329	0.000836303401607265
IGFL2-AS1	Down	DEseq2 edgeR limma	39.2735850787733	0.043080283447459	3.91407052963237e-06	0.0448015949508685	1.6985912475129e-07	-0.305728	0.0498075116449323	0.00893115011188768
HAP1	Up	DEseq2 edgeR limma	101.141865023218	3.72726047531922	4.21054541560967e-06	3.73421746549341	3.84546823673247e-05	2.40413151428134	4.01180378621479	0.00161429885416978
RBM38	Down	DEseq2 edgeR limma	385.916628387443	0.394507934725138	4.15191054625337e-06	0.395684673519244	1.18571391115325e-05	4.52248633479426	0.42010418048273	0.00226057289374789
ACVRL1	Down	DEseq2 edgeR limma	1561.35468260053	0.462664105006636	4.5829492557421e-06	0.464150860911949	4.12746912861575e-05	6.60020011416139	0.469168533024285	0.00104865691450573
NFE2	Down	DEseq2 edgeR limma	70.7991474596762	0.14587476143927	4.93058209634764e-06	0.147358282273626	3.1935519387396e-06	1.56650622711994	0.184818135943091	0.0122367181265724
SLC25A37	Down	DEseq2 edgeR limma	1860.61911597231	0.406437406886214	5.3462504898863e-06	0.407868909808208	1.39140481934236e-05	6.79988169017161	0.404178615832154	0.00107041504743932
ADAM19	Down	DEseq2 edgeR limma	1356.83817148923	0.209383449257285	5.8570707698794e-06	0.21022900679596	1.19051542963224e-07	5.9865799587226	0.241029872187679	0.00539369313581268
SFRP1	Down	DEseq2 edgeR limma	242.454813622698	0.199858788736455	6.79691420203254e-06	0.200919454478914	5.71206517779282e-07	3.4975400827686	0.253232049665435	0.0167093973180134
SERPINA1	Down	DEseq2 edgeR limma	101.013463398438	0.42500629721806	6.61011370076804e-06	0.426307763586981	0.00227513641655126	2.63695279591939	0.46829460957589	0.0016452128255784
BEGAIN	Down	DEseq2 edgeR limma	19.9801333914177	0.19262820327541	6.7756023939671e-06	0.196150307288628	7.64824520917419e-05	0.023717813688151	0.224412030278093	0.000577134412434013
CYP4F3	Down	DEseq2 edgeR limma	18.0063076161016	0.109529909023314	6.97895573865278e-06	0.11330636190137	5.6417163609993e-06	-0.439801	0.140116422929248	0.00106410034653593
S1PR5	Down	DEseq2 edgeR limma	50.900027162744	0.171563572368913	7.99747403595295e-06	0.172944636291104	1.20846083675919e-05	1.22019440053035	0.219020490405721	0.00783146599439628
LY6D	Down	DEseq2 edgeR limma	70.0414572182831	0.0385724640423786	8.52249047528169e-06	0.0394830106427429	1.84504425694917e-07	0.169987464741928	0.0277918304892078	0.00902262899377651
MYO7B	Down	DEseq2 edgeR limma	258.420050115673	0.181078649086489	1.02308767747231e-05	0.182013579235309	4.58071123205118e-07	3.50463845807669	0.219832317713459	0.0139222423793328
CXCR2	Down	DEseq2 edgeR limma	104.985564877608	0.149421775236677	1.06592607381254e-05	0.150775570376554	2.94145225279614e-06	2.08841510952823	0.155994449040903	0.00637836466552221
LIPG	Down	DEseq2 edgeR limma	109.909826385592	0.107894559684473	1.08797237965867e-05	0.10887008014652	1.57241553256691e-06	1.88949569434475	0.160757585420149	0.023521495508822
SLIT2	Down	DEseq2 edgeR limma	114.782425883734	0.199523676196559	1.30616782005727e-05	0.200369629195118	7.28076521497904e-06	2.42674525121852	0.255256663392063	0.0158090663089851
S100A9	Down	DEseq2 edgeR limma	1128.09600494407	0.333301712664169	1.38026696322753e-05	0.334193236145666	1.00921006234204e-06	5.98222629422527	0.334767295088637	0.00205562814633386
IGF2	Down	DEseq2 edgeR limma	2339.80271741347	0.106871918086623	1.38801993844971e-05	0.107282165944943	7.33738123539024e-07	6.15722518946633	0.171605724261549	0.0186528655831667
SELL	Down	DEseq2 edgeR limma	291.919490615772	0.300422733920037	1.8050885502091e-05	0.301156864679913	4.89538131958336e-06	3.99145262774824	0.35012780401964	0.0101732270622837
DISP2	Down	DEseq2 edgeR limma	22.7992341089493	0.195496468121814	1.84157361393338e-05	0.198592530365531	8.70054261860977e-05	0.205823562552489	0.242427997532658	0.00165493501366118
SUSD2	Down	DEseq2 edgeR limma	329.220170585641	0.266102486113397	1.94570618156578e-05	0.266540111706239	1.71730367319403e-06	4.08906435602794	0.30544589638165	0.0133762200176289
LOC102724428	Down	DEseq2 edgeR limma	160.044255121204	0.383591	2.00020098173353e-05	0.385191725614987	0.000301512065479275	3.26031134517453	0.414692127703082	0.0027307555278598
GPC1-AS1	Down	DEseq2 edgeR limma	56.472920198114	0.0545272831029485	2.18108828385545e-05	0.0558320229959848	1.84072099619989e-06	0.288166430899568	0.070230031672573	0.0273730740887884
TFAP2A	Down	DEseq2 edgeR limma	198.965795224362	0.0886766620214433	2.17769780875919e-05	0.0893192363567747	1.9043274109052e-06	2.47534696480399	0.102701571072749	0.0296026178992957
MYL4	Down	DEseq2 edgeR limma	40.8056157839049	0.113679271983007	2.41059302126583e-05	0.115804879098368	4.78492599481375e-06	0.423489902966761	0.0926383793147475	0.00448525849595495
C19orf38	Down	DEseq2 edgeR limma	37.4529514365178	0.310991549686676	2.4372967680728e-05	0.313145852242562	0.000818082552637304	1.11693893597192	0.358354021362881	0.00183956587546603
FCRL1	Down	DEseq2 edgeR limma	15.7658429714564	0.0656370516234274	2.65810659610531e-05	0.0696530770101454	3.13237894571666e-06	-0.925136	0.114360920120011	0.00380601328152676
GKN1	Down	DEseq2 edgeR limma	65.5409578369363	0.0411467579481193	2.64534823864762e-05	0.0423160217327417	8.87143174837073e-07	0.0316790391055571	0.0304911510691163	0.00862344335406888
LBH	Down	DEseq2 edgeR limma	996.242286143261	0.446770175523783	2.7264844130856e-05	0.448203397038957	2.59333282911702e-05	5.93363520173575	0.459614831717351	0.0019916658528244
TXLNGY	Down	DEseq2 edgeR limma	6.99326936002501	0.0127947410668687	3.29569793022127e-05	0.00889668812817595	1.78626642672953e-07	-2.59333	0.0415544043319738	8.83247796837362e-05
IGLV4-69	Down	DEseq2 edgeR limma	10.261319399065	0.0675733380509761	3.51548781124024e-05	0.0736757134299493	3.42220592536257e-06	-1.4885	0.084929868600684	0.00103275770027221
KCNK12	Down	DEseq2 edgeR limma	257.663331373112	0.135163871175197	3.94745107279896e-05	0.135673522467384	1.99317195424314e-06	3.21193771156286	0.177104812316894	0.0490229158554052
HLA-G	Down	DEseq2 limma	9.3932233348064	0.0188231585556283	3.82571589161461e-05	NA	NA	-2.10293	0.0432681649504938	0.000161844114543879
DLK2	Down	DEseq2 edgeR limma	44.1482188023897	0.20794267059535	3.93279429001798e-05	0.209923992682781	7.67605877597712e-05	1.12159332016597	0.265058468947465	0.0101624844494166
SHOX2	Down	DEseq2 edgeR limma	35.5124046082432	0.11740539384948	4.26823192759847e-05	0.119539735093435	1.1406533075341e-05	0.381808893266179	0.136480391988481	0.00678180002529598
ARX	Down	DEseq2 edgeR limma	17.5933492152686	0.0188553449033543	4.50307454189889e-05	0.0224726963313785	3.55527206243906e-07	-1.64596	0.049121984639921	0.00401145025262343
CX3CR1	Down	DEseq2 edgeR limma	142.048195264248	0.202200380150689	5.13098306787118e-05	0.203069053325806	1.26435214398114e-05	2.70910936042214	0.25809694252746	0.0298225400945824
MS4A15	Down	DEseq2 edgeR limma	18.0845754786814	0.00972050718377191	5.23967425499205e-05	0.0125588900604446	5.42368205633974e-07	-2.0482	0.0415594943947589	0.00862902993321119
ADGRB2	Down	DEseq2 edgeR limma	60.8811947888323	0.206861610260223	5.3716575376266e-05	0.208894340666774	5.40439426228642e-05	1.51374117005467	0.210565884759271	0.00281044925166416
ADAP1	Down	DEseq2 edgeR	127.188829446927	0.473833569972341	5.88447613909211e-05	0.475295389682149	0.00434210619099374	NA	NA	NA
ANOS1	Up	DEseq2 edgeR limma	408.754028135194	3.80198950659724	5.86183200202019e-05	3.79492665276563	3.18408057098477e-06	4.34579734600069	3.64612963323954	0.0108781172133193
PHOSPHO1	Down	DEseq2 edgeR limma	133.249015853414	0.220069426064671	5.90195658187687e-05	0.221610891872819	2.05660920355802e-05	2.67270498365207	0.219538537923861	0.00381248283308666
KIF5A	Up	DEseq2 edgeR limma	152.167767368811	2.12489954102169	6.31187365085685e-05	2.12866476022743	0.00277002066202996	3.22589042049931	2.22768861978604	0.00211711214138507
FCRL3	Down	DEseq2 edgeR limma	41.5731971359067	0.152828901490771	6.61222191738447e-05	0.154380763117912	3.03205729001536e-05	0.768093573572117	0.174167834317277	0.0121470043818225
IRX2	Down	DEseq2 edgeR limma	104.674307545755	0.127535973390446	6.59132605707771e-05	0.128614107247513	1.13945507076505e-05	1.89748162562689	0.19020616671073	0.0337962125339734
PGF	Down	DEseq2 edgeR limma	497.122035451679	0.174095067179601	6.67848373094744e-05	0.174942475209895	3.4241985030135e-06	4.34591765414685	0.214627893077466	0.0215780662031821
KCNJ15	Down	DEseq2 edgeR limma	63.1585222713691	0.188860791931703	6.67981377174687e-05	0.190484305360993	3.88654473344415e-05	1.51277588949495	0.208969815339406	0.00631452141087831
CASQ1	Down	DEseq2 edgeR limma	305.017376019895	0.0357994385776514	6.959818768198e-05	0.0360986254040809	7.38269749693026e-09	2.34544780999126	0.0296292670545357	0.0140399367463825
P2RY14	Up	DEseq2 edgeR limma	2680.96102898036	2.14596345638476	7.06744908222987e-05	2.14788742981593	0.00031882147855664	7.36194544350445	2.18652482123948	0.00246628313261207
ANGPT1	Down	DEseq2 edgeR limma	98.875530439827	0.26690915705095	7.33487428566248e-05	0.268364632380072	0.000119971308260311	2.37352356969449	0.331520513418264	0.0195973143737734
CYP24A1	Up	DEseq2 edgeR limma	15.0831607238791	11.512465221729	7.2903138499405e-05	11.0337077812033	1.19318809678403e-05	-0.877693	10.8644434574753	0.00127555718580522
FAT1	Down	DEseq2 edgeR limma	886.53156186825	0.452697981622598	7.42709266244853e-05	0.453869200180997	6.01535185516088e-05	5.76346709828382	0.479480238662027	0.0034541306172275
MYCN	Down	DEseq2 edgeR limma	429.174678476329	0.106290839101264	8.08186596473041e-05	0.106810518684851	5.43479309486096e-06	3.6425141973264	0.128452610447235	0.0339738096157176
NEURL1	Down	DEseq2 edgeR	156.837141329142	0.0998010681776913	7.91128202781395e-05	0.10067438059403	9.3248665796894e-06	NA	NA	NA
PCSK6	Down	DEseq2 edgeR limma	308.211665828608	0.20861453791817	8.04895481513622e-05	0.20970057886465	5.02447147522671e-06	3.81269931053248	0.270264141190558	0.0218864008989036
MSLN	Down	DEseq2 edgeR limma	1137.8219639157	0.310844346540936	8.06839411742706e-05	0.311915787214747	3.4729448389562e-06	5.94289765189365	0.30902640959995	0.00501952690832691
TUBB1	Down	DEseq2 edgeR limma	43.6857306430858	0.154047192296373	7.83702032537444e-05	0.15599231168175	3.64160848925298e-05	0.871197742663814	0.213013821412015	0.0205057059628561
APCDD1L	Down	DEseq2 edgeR limma	23.4592288079299	0.169104096377891	8.17433929565659e-05	0.172020658403269	8.40280545198684e-05	0.127912822374515	0.229891769722993	0.00863128857311896
DCHS2	Up	DEseq2 edgeR limma	34.5765292197556	3.40955233267259	8.57285826491892e-05	3.39917496660643	0.000776013469982601	0.928347825878088	3.7053733343292	0.00207863109904091
C1orf115	Down	DEseq2 edgeR limma	1041.66973760647	0.225841585155656	8.65649174019578e-05	0.226962976300259	2.65865498296866e-06	5.60229633044771	0.278436791423941	0.0139492343101886
FFAR2	Down	DEseq2 edgeR limma	41.4168408688114	0.228647853842082	9.007229888125e-05	0.231063235677578	0.000203166689114689	1.04434106502085	0.23512752498467	0.00216444054860455
FAT2	Down	DEseq2 edgeR limma	127.552226302431	0.147293767980588	9.15692779835237e-05	0.148337360761048	1.32034265271733e-05	2.29223744963119	0.217696940716667	0.0366053975531089
MNDA	Down	DEseq2 edgeR limma	292.457011851509	0.458469422819366	0.000112639289216349	0.459248973655316	0.000439852941061376	4.17143771206176	0.482916612497632	0.00538901061163863
PLAC8	Down	DEseq2 edgeR limma	344.870256080205	0.12378009197982	0.000112109290802208	0.124513837645083	6.91270072693386e-06	3.47753658917564	0.131474432572941	0.0253567019054156
S100A8	Down	DEseq2 edgeR limma	391.243321814671	0.21268523213616	0.000119243464933518	0.214078205485107	5.39961615129958e-06	4.15301	0.198411452473814	0.00513944627362973
ZFY	Down	DEseq2 edgeR limma	9.50969266931218	0.00940918608923526	0.000119440190361844	0.00657055301952798	6.33996968967201e-07	-2.68354	0.0479255849693976	0.00529465169290485
FCGR3B	Down	DEseq2 edgeR limma	134.77132129114	0.161418091041285	0.000121439128996707	0.16184531815913	1.2721594461006e-05	2.38621290632809	0.138942621386458	0.00790301525460925
TKTL1	Down	DEseq2 limma	11.8996947465609	0.00750214389049168	0.000121950307343847	NA	NA	-2.69933	0.0474667397211735	0.00756056612008312
FAM43B	Down	DEseq2 edgeR	96.2450236508848	0.104307706374267	0.000128164443123016	0.105339938119307	2.22379334551496e-05	NA	NA	NA
ALPL	Down	DEseq2 edgeR limma	117.542557366328	0.282824340256318	0.000129838016402467	0.284644684949507	0.000138142589411486	2.65090440632981	0.292810149357116	0.0041012020873288
SIRPB1	Down	DEseq2 edgeR limma	84.3630777874943	0.322584971526662	0.000133769626291547	0.324451502783496	0.000626861934458776	2.24016474798678	0.332051570578663	0.00340214554711583
CNTNAP3	Down	DEseq2 edgeR limma	40.0802584710058	0.228833360982116	0.00013849674524304	0.230723774012238	0.000221938052005955	0.9963372969352	0.261745894704834	0.0100027599515482
LINC00330	Down	DEseq2 edgeR limma	38.9126828929826	0.0435133638274747	0.000137693930223737	0.045317194510213	1.43692081518198e-05	-0.596831	0.0756230967492889	0.0428951599358921
SH3TC2	Down	DEseq2 edgeR limma	39.8035280932097	0.24341252907263	0.000141986629481672	0.245466049952706	0.000294765274117699	1.06339435677201	0.310184238901389	0.0093123413596026
LAMA3	Down	DEseq2 edgeR limma	1907.40732708609	0.366053816941664	0.00014355983563353	0.367477545573092	3.39887242034407e-05	6.76734456217807	0.383427354377643	0.00483146330442193
OR2W3	Down	DEseq2 edgeR limma	14.5048066596073	0.139976888008428	0.000145561167831737	0.14464627191969	8.39335116633769e-05	-0.629125	0.186149388870553	0.00343553012925352
FHOD3	Down	DEseq2 edgeR limma	60.4538678717924	0.11646809395359	0.000158285228944901	0.118077402683334	2.36502411880698e-05	0.997256960895565	0.121913543444202	0.0104437254562313
PKP1	Down	DEseq2 edgeR limma	23.0274421410982	0.144513363481094	0.000161221240689266	0.147856676592039	7.9237711703455e-05	-0.0580697	0.196757481383701	0.00938220496295364
GPR82	Up	DEseq2 edgeR limma	38.4871658856834	3.43011120822429	0.000160336415629523	3.41814695980847	0.000787050900012582	1.06332260832707	3.65462007801676	0.00509414349131593
PFKFB4	Down	DEseq2 edgeR limma	180.688973675895	0.30213321388922	0.000164750970971913	0.303370776962458	9.46015138003086e-05	3.28993324111509	0.367352920550458	0.0229572550052644
MFAP2	Down	DEseq2 edgeR limma	154.35164077412	0.219285495851928	0.000167845373141835	0.220730424840317	3.62613290620474e-05	2.8539034444002	0.265327240769651	0.0176392516700292
PIPOX	Down	DEseq2 edgeR limma	279.029119797787	0.106121023556878	0.000179598080519759	0.106748119041038	1.51254830185476e-05	2.97584125869478	0.118021187315446	0.0366287439772122
COL1A1	Down	DEseq2	32306.8166972079	0.461571148773128	0.000178583949802606	NA	NA	NA	NA	NA
LYZ	Down	DEseq2 edgeR limma	782.118101129622	0.435743461616014	0.000184496032996862	0.435982938709728	0.000104971169845767	5.55712493312831	0.423032980902397	0.00261240669730558
BCL2A1	Down	DEseq2 edgeR limma	85.4197374338322	0.384138372541161	0.000189123889937791	0.385973060246045	0.00218658783644455	2.34000457081695	0.402640848636122	0.00309035876727083
PTGES	Down	DEseq2 edgeR limma	1020.55798461494	0.216411106050717	0.000224117371137858	0.217450986281932	9.56008780242154e-06	5.50528475856095	0.291568999411954	0.0289381686728417
PHGDH	Down	DEseq2 edgeR limma	131.441434326564	0.174133947536656	0.000227434325952917	0.175551511495637	3.62274699466171e-05	2.43208426754609	0.212030998868506	0.0272201389240054
ASPSCR1	Down	DEseq2 edgeR limma	1176.30021265361	0.2513121708387	0.000229473676787846	0.252139120640118	9.3587106679431e-06	5.81967206382576	0.318097035764555	0.0341377824814455
KCNK3	Up	DEseq2 edgeR limma	1593.8083620053	2.2927683733603	0.000233045206939951	2.29379091542405	0.000106048890618566	6.57193858161205	2.35014982635977	0.00356255472181068
STK26	Down	DEseq2 edgeR limma	161.935892250511	0.450069208259499	0.000236823977466907	0.451720512438361	0.002205535339507	3.32263012149394	0.471643629987256	0.00316604536738347
ERVW-1	Down	DEseq2 edgeR limma	64.1203640720312	0.0975681797715205	0.000245936724372461	0.0987657492556837	3.14590004423766e-05	0.86065707955729	0.110292653881714	0.0304020444148629
CXCR1	Down	DEseq2 edgeR limma	54.4387136960398	0.212956058689374	0.000262177719977332	0.214486517749956	0.000153155760454273	1.36222567144523	0.268427173201977	0.0292271097121984
CLIC3	Down	DEseq2 edgeR	473.294230959588	0.157217850876895	0.000261915522274249	0.157933078073808	1.93720157780434e-05	NA	NA	NA
ADGRE1	Down	DEseq2 edgeR limma	16.6896284337582	0.184211975506844	0.000264651044165382	0.187960961122772	0.000286156347263552	-0.29761	0.237628484128418	0.00629993695663819
PLA2G2D	Down	DEseq2 edgeR	129.302470864143	0.098215693141847	0.000285752950996142	0.0986636721019001	4.37245046445789e-05	NA	NA	NA
KRT18P31	Down	DEseq2 edgeR limma	48.6306762145314	0.238380128360963	0.000297952818348425	0.240630426136173	0.000336218980975823	1.29729049717942	0.295281142048552	0.0123811222874992
COL16A1	Down	DEseq2 edgeR limma	525.764651128567	0.25801793247044	0.000312279202138579	0.259618150514312	2.61987629858009e-05	4.69118937019982	0.249023072610601	0.0071675646127491
OR5H5P	Down	DEseq2 limma	15.5114742949262	0.0113502074682313	0.000319093220894075	NA	NA	-2.37985	0.0657651954896629	0.0212938774636153
AIFM3	Down	DEseq2 edgeR limma	70.2220144815724	0.277697208362045	0.000319918927924589	0.278923458265491	0.000449135778865483	1.89249108823823	0.342165600241593	0.0267999444507425
MAG	Down	DEseq2 edgeR	71.2633556765767	0.0842967327643609	0.000324200066600444	0.0853491246591733	4.84006394736115e-05	NA	NA	NA
PTPRD	Up	DEseq2 edgeR limma	194.623759779644	4.25462753563495	0.000328854688244488	4.25611525916177	5.82767940950507e-05	3.16335606532227	4.38311364273708	0.0146075442899753
MOV10L1	Up	DEseq2 edgeR limma	409.016521782778	2.00758569560127	0.000327420227123576	2.01271337016498	0.000730105701393382	4.6614026442481	2.09218816216642	0.00367225569855461
EGLN3	Down	DEseq2 edgeR limma	793.530489091289	0.204126686513785	0.000333828670823355	0.205210837110099	2.1943930786541e-05	5.0777021559853	0.290880113116488	0.0396781050572143
EGFR-AS1	Down	DEseq2 edgeR	101.720733284389	0.137896612664961	0.000347422122844091	0.138936973589631	6.49831866435325e-05	NA	NA	NA
CA1	Down	DEseq2 edgeR limma	89.3735646723471	0.0956958461203346	0.000346608237386091	0.0971838583975102	1.19700850935143e-05	1.03418558798696	0.0418102842385031	0.00751262837043064
IGSF21	Up	DEseq2 edgeR limma	114.253429698274	2.36534378450083	0.000356981156528422	2.36650222720744	0.00260455685446127	2.75754775562475	2.58304831763205	0.00367456604829754
SNAI1	Down	DEseq2 edgeR limma	140.748843745549	0.177782165078868	0.000354439181940887	0.178869956981059	5.43187833826129e-05	2.51846484011901	0.219188021217477	0.0282576142732966
PYCR1	Down	DEseq2 edgeR	242.050419116148	0.18692546527778	0.000368699381045391	0.1880562375957	3.57157227442091e-05	NA	NA	NA
SLC27A6	Down	DEseq2 edgeR limma	13.9144819492601	0.146605812851224	0.000384403455225377	0.151652088839319	0.000189305529256895	-0.687116	0.197400951382534	0.00387779273318171
HS3ST2	Down	DEseq2 edgeR limma	80.1598584964342	0.317138889907917	0.00040033431827884	0.318035492436183	0.00085334176236215	2.13425890449697	0.320129925376089	0.00874765673631828
NKX3-1	Down	DEseq2 edgeR limma	21.0911484600555	0.260633016179675	0.000406825678391909	0.264064314003055	0.00109934088823304	0.213885506658729	0.320055842786196	0.00762404692463664
BIRC7	Down	DEseq2 edgeR	61.6098652496747	0.0829765756098872	0.000406390052907968	0.084247255975863	6.20039132355594e-05	NA	NA	NA
FILNC1	Down	DEseq2 edgeR	72.4343746127939	0.079269955006174	0.000416732004068038	0.0806207672797259	9.06777277098283e-05	NA	NA	NA
TINCR	Down	DEseq2 edgeR	114.055387609981	0.115430315922741	0.000417647459850313	0.116535989609345	6.99195909038181e-05	NA	NA	NA
LOC124903659	Down	DEseq2 edgeR limma	9.79388726701185	0.0893318740182615	0.000429818423912718	0.0961204840346979	4.69180377570544e-05	-1.58617	0.0895876538274276	0.00221437882141685
NAV1	Down	DEseq2 edgeR limma	1056.10488579175	0.294467769869513	0.00044245068172402	0.295626257930645	2.26077505346852e-05	5.75891894945082	0.363592913677239	0.0210414962980699
HCAR1	Down	DEseq2 edgeR	59.4077688204678	0.0763595078176761	0.000449134101280988	0.0777546388483104	7.41352465687146e-05	NA	NA	NA
PPARG	Down	DEseq2 edgeR limma	242.616427520211	0.297988825481616	0.000461293050574321	0.2992720684793	8.52370426696467e-05	3.67999724592829	0.359564487898218	0.0240793895159882
VIPR1	Down	DEseq2 edgeR limma	18.6429044629981	0.184890589894318	0.000460776989698325	0.188490715659918	0.000330569782696719	-0.185989	0.220719003024273	0.00630285270987592
UTY	Down	DEseq2 limma	13.7400707919862	0.0490850513616806	0.000464578555645383	NA	NA	-1.6175	0.0798384200239017	0.00867333225223899
MBNL3	Down	DEseq2 edgeR limma	305.630799822676	0.374060128295601	0.000467900107473859	0.374864662006859	0.000150586681740298	4.13258204393181	0.405476377047388	0.0124089755413547
N4BP3	Down	DEseq2 edgeR limma	341.340941811696	0.268492452916365	0.000473589785198872	0.269962220969892	4.18049584616629e-05	4.09206459197286	0.342734685510587	0.0309485071331289
RASGRF2	Down	DEseq2 edgeR limma	442.278522651341	0.21422917252351	0.000497257041750464	0.215227224634142	4.05682752662056e-05	4.2755284112684	0.2836971654614	0.0395559854080544
PRSS8	Down	DEseq2 edgeR limma	676.098254725289	0.175109294705439	0.000497470133156506	0.175896494183163	3.75886279566341e-05	4.68918824053859	0.231944914293707	0.0452349791608269
C7	Down	DEseq2 edgeR limma	318.191384941806	0.258547570352584	0.000512348314843417	0.259811861419753	4.79377648171587e-05	3.95508491801581	0.247376354190618	0.00938841368636813
RAC3	Down	DEseq2 edgeR	111.324608309478	0.212985955704819	0.000511341608758342	0.214414663749588	0.000139234654569642	NA	NA	NA
CDH8	Down	DEseq2 limma	6.67812663408612	0.0134111297780131	0.000530140752116261	NA	NA	-2.88369	0.062815791945371	0.00232794445059139
S100A12	Down	DEseq2 edgeR limma	46.6250053559809	0.0935460380816421	0.000569405711842824	0.0955847436018815	3.4877544909921e-05	0.149025659182767	0.0612681380163634	0.0191270375969851
TCF7	Down	DEseq2 edgeR limma	209.862188648443	0.407257145439711	0.000572410709191291	0.408408931881916	0.000757799921029962	3.6415961459101	0.456642256008881	0.0165266003722636
SLC1A6	Down	DEseq2 edgeR limma	55.0025861966505	0.00582760647947436	0.0005654448624834	0.00705485425531438	7.75625380536611e-08	-1.42433	0.0248906621154821	0.0218998239135794
UPK1B	Down	DEseq2 edgeR	417.594588638432	0.151293913723138	0.000576355234415824	0.151778010677851	4.91706231950209e-05	NA	NA	NA
NCR3LG1	Up	DEseq2 edgeR limma	91.1553466884297	2.29330545649299	0.000578570829897666	2.29405627190026	0.00525946856713659	2.45158997938068	2.46127827884457	0.00550109071114773
SEPTIN3	Down	DEseq2 edgeR	158.146676623772	0.128562924940142	0.000584308719817239	0.129408247372209	8.42635310454001e-05	NA	NA	NA
THRB	Down	DEseq2 edgeR limma	111.370796502397	0.23790593322874	0.000591522267433062	0.239220402191705	0.000201340846130008	2.42139527346138	0.322796460283039	0.0441851936762351
MIR9-3HG	Down	DEseq2 edgeR limma	47.5154649249638	0.224908747846579	0.000612968328012533	0.227058705908192	0.000408905731760411	1.20058574555312	0.30299720866687	0.0352553122180986
MAGEA8	Down	DEseq2 edgeR limma	15.6486068850059	0.043302335137676	0.000630235960442762	0.0474813732857301	1.38936814452371e-05	-1.68689	0.0504200063845341	0.00641387439101786
ART4	Down	DEseq2 edgeR limma	115.628979016842	0.412243874672129	0.000636233117219357	0.413993441573742	0.00260084471441155	2.79672403058707	0.468792791354651	0.013546429986883
LPAR2	Down	DEseq2 edgeR limma	266.790330677975	0.365107123677166	0.000656621064882684	0.366374177908825	0.000200021287980489	3.92292396454666	0.433229205524626	0.0348316575387504
CSF2RB	Down	DEseq2 edgeR limma	1531.22109737977	0.184310161370271	0.000654909405132431	0.184684231151892	4.89164972700954e-05	5.87329009103225	0.190396498905909	0.0223485375399752
TMEM71	Down	DEseq2 edgeR	60.2043979308132	0.459685225116214	0.000661726149757594	0.461216365881108	0.0121354833698129	NA	NA	NA
VWCE	Down	DEseq2 edgeR	305.145893743161	0.0668665683916719	0.000664915817875338	0.0675237043430669	7.25979925593778e-07	NA	NA	NA
CD1C	Down	DEseq2 edgeR limma	9.43996823520501	0.158489445661108	0.000668618825312892	0.16514553334994	0.000408059163096937	-1.07215	0.215061485402253	0.00220037614731249
KLRG2	Down	DEseq2 edgeR	43.5333397654984	0.0759559160386291	0.000681139919627392	0.0778199667800602	0.000100390196022058	NA	NA	NA
HCAR3	Down	DEseq2 limma	5.96881572624804	0.0300577314870517	0.000718839785234223	NA	NA	-2.44939	0.0708374610325904	0.000564089857851606
PBX4	Down	DEseq2 edgeR limma	113.248515787334	0.296564064689145	0.000723997381638195	0.297910353194612	0.000469782380352479	2.59450826558918	0.373796912337352	0.0476530421641807
HUNK	Down	DEseq2 edgeR limma	226.032252483397	0.29861239983374	0.000716379548475841	0.30039811561207	0.000145585854534968	3.5691718202473	0.308275021768603	0.0113835195672623
IGKV2D-28	Down	DEseq2 limma	9.76955254794209	0.0181517194117554	0.000746723502674559	NA	NA	-2.46485	0.0735734877170963	0.0105840632144658
NCF1	Down	DEseq2 edgeR limma	59.6888863676854	0.43388745588295	0.000744798184805506	0.436007159736386	0.00859249780873755	1.86665868652855	0.489063488576007	0.0128653273428163
REPS2	Down	DEseq2 edgeR limma	170.233811976747	0.274392001561909	0.000753211072343971	0.275594493613734	0.000202290828546634	3.10006635537322	0.353665194888401	0.0400318711109605
PAX5	Down	DEseq2 edgeR limma	13.3971784383631	0.120573390939449	0.000764430257987526	0.125722461741552	0.000139341062692678	-1.02338	0.12067967436278	0.00387512913085282
GRIN2D	Down	DEseq2 edgeR	102.715136971315	0.245967569221519	0.000760790690506748	0.247259734996084	0.000317247205308592	NA	NA	NA
LGALS2	Down	DEseq2 edgeR limma	23.6815403341074	0.25599964188745	0.000761459942274752	0.259391062309247	0.00129055479530712	0.300045916987244	0.262026567286381	0.00564052837190471
TAFA5	Up	DEseq2 edgeR limma	345.342309551115	2.49439991418665	0.000767259851724946	2.49950328196242	0.000235807031954233	4.31051876121852	2.74416777731371	0.00422350974757695
ABTB2	Up	DEseq2 edgeR limma	1127.01799535413	2.02615996481708	0.000775609640644545	2.02713011852461	0.000340427363707234	6.11061325330521	2.07905903873372	0.00477311935300672
EMID1	Up	DEseq2 edgeR limma	233.095224889756	2.2837918546227	0.000812031670778477	2.28920813721491	0.00092279839877612	3.79091722946449	2.41936385160725	0.00536580629428353
SLC35D1	Up	DEseq2 edgeR limma	873.774879484485	2.51411617546502	0.000844104185931198	2.51355103214683	0.000114107118848995	5.64077980958093	2.5216774422113	0.00960734382528648
RIPOR2	Down	DEseq2 edgeR limma	532.935559579986	0.483718614319468	0.0008482682629679	0.48511121227833	0.000960881450544479	5.03719911946427	0.490399419005604	0.00753976028996934
MDFI	Down	DEseq2 edgeR limma	76.9383938605874	0.276225281396963	0.000870847536495954	0.278097780171381	0.000696412498279168	1.98828249127786	0.32995329789216	0.0191556924953663
CPM	Down	DEseq2 edgeR limma	1282.96788872051	0.470129687420782	0.000876648811534468	0.471144455182471	0.000294159346095437	6.29263409464137	0.493895560635382	0.00797263174945683
CCNE1	Down	DEseq2 edgeR	699.291292806042	0.0613060085778105	0.000888000946768386	0.061637322035864	1.0850103531519e-06	NA	NA	NA
KRT8P33	Down	DEseq2 edgeR limma	109.905112920222	0.211415283207926	0.000914871992771311	0.212510279564785	0.000217302910126328	2.28005794731685	0.23942932961913	0.0273671319333328
NTRK3	Down	DEseq2 edgeR limma	31.0250302582586	0.372505587746302	0.000918606167645365	0.374951619174314	0.00561897205686742	0.915177004766422	0.429068897915582	0.00941994356929703
PLA2G5	Down	DEseq2 edgeR limma	51.4055676401229	0.303517375537916	0.000962237501041348	0.305118489815819	0.00148547516023232	1.50047107400118	0.392552376972365	0.032847299979849
FSTL3	Down	DEseq2 edgeR limma	7511.6682546991	0.269774023659788	0.000982386822653707	0.27063952125111	0.000733820842799021	8.48185938283207	0.354288613530982	0.0406144928870767
LOC284379	Down	DEseq2 edgeR limma	56.7797584260459	0.0672990866536424	0.00099018460761105	0.0685741879981134	7.49403332641607e-05	0.0412266102874081	0.0529995284370652	0.0366422234790011
KRT8	Down	DEseq2 edgeR limma	5362.05861313474	0.235288563499423	0.00099538476086706	0.235994675452109	0.000301244511505652	7.88128528413367	0.263910042731067	0.0215053034470165
RP1	Up	DEseq2 edgeR limma	13.3555692786142	4.23738385583424	0.00101102886404951	4.17322269893309	0.0014877431777316	-0.469117	4.83447509362276	0.00107522409814628
RGS18	Down	DEseq2 edgeR limma	54.5285974843533	0.355409550431998	0.00101782366467805	0.356773765505895	0.00278320730234776	1.66404263409436	0.413710910768424	0.0199592886246946
VIT	Down	DEseq2 limma	6.57750181772286	0.0271941594814621	0.00102662532504082	NA	NA	-2.4833	0.0745482431255072	0.00172776476023264
DIO2	Down	DEseq2 edgeR limma	920.060262724237	0.313949843908457	0.00103585825035822	0.315127909123516	7.61878202527429e-05	5.58344460608396	0.380123036698894	0.0321673293339389
LOC93429	Down	DEseq2 edgeR limma	14.207053309681	0.0478847982791135	0.0010345197299032	0.0524128795009236	2.43958505851777e-05	-1.75547	0.0553010656228856	0.00945518479845437
MYCL	Down	DEseq2 edgeR	134.10524244961	0.120181909521273	0.00104810225803575	0.121294184561921	0.000196000701678972	NA	NA	NA
HSPG2	Down	DEseq2 edgeR	8331.25029806344	0.488958940566315	0.00105836970891592	0.490143399940542	0.0149384911316507	NA	NA	NA
OVOS2	Up	DEseq2 limma	6.34102706243204	66.8229902488541	0.00105897174827379	NA	NA	-2.85098	16.9761722740928	0.00977048346258505
NAV2	Down	DEseq2 edgeR	545.804732813144	0.482819437583587	0.00108860942823403	0.48467461581589	0.0010450483221315	NA	NA	NA
KRT72	Down	DEseq2 limma	5.17681054287195	0.0172559214558423	0.00109584136627171	NA	NA	-2.98655	0.0716122480177527	0.00309427122429097
NOS2	Down	DEseq2 edgeR	135.04133366282	0.0271150759674462	0.00110778044121332	0.0277194804240236	5.15620975564529e-06	NA	NA	NA
LINC01819	Down	DEseq2 edgeR limma	11.5671304505579	0.0598421689075889	0.00113468328375743	0.0653511005137728	7.07841889135424e-05	-1.66394	0.111056865790085	0.0220244905977291
LCAL1	Down	DEseq2 edgeR	17.9224838639632	0.0775452172883463	0.00117295047207913	0.0815967590644467	0.000180097033886145	NA	NA	NA
ENTPD8	Down	DEseq2 edgeR limma	25.7220542552666	0.215176621127902	0.00117680989392724	0.218011276301342	0.000791530297924022	0.307199538566448	0.296074003274889	0.0262365940198449
ADGRE3	Down	DEseq2 limma	7.36124265101299	0.0708717246234405	0.00117300667067087	NA	NA	-1.85378	0.134612221667235	0.00239282144438341
ACRBP	Down	DEseq2 edgeR	54.2618585039149	0.481859746240484	0.00124796325138867	0.483693205912579	0.0191985374048773	NA	NA	NA
ASAP3	Down	DEseq2 edgeR limma	1475.13855969164	0.29301157441448	0.00126215904164934	0.294304727373378	0.000111793557119254	6.20473583618764	0.367528269180675	0.0335576728542614
FRAT1	Down	DEseq2 edgeR	95.9877871409042	0.495358201576375	0.00127127671897991	0.496539725345984	0.0152008273650108	NA	NA	NA
HCAR2	Down	DEseq2 edgeR	66.3213863597162	0.0649759339055726	0.00127152673024683	0.0662929742285601	0.000259886300235723	NA	NA	NA
CILP2	Down	DEseq2 edgeR limma	36.290266547843	0.125650733974389	0.00127304141867833	0.12793006793707	0.000214780130213848	0.227506084395273	0.133064766423925	0.0197089607521561
KRT7	Down	DEseq2 edgeR limma	4809.93256992451	0.223528961996089	0.00129139967177829	0.224462930476359	0.000341078812962881	7.65497789412695	0.288037550103987	0.0384003862764215
MIRLET7A1HG	Up	DEseq2 edgeR limma	50.8396079675597	2.34221180303294	0.00131485631364771	2.34505772850441	0.00979813304444675	1.62658902983095	2.53101548631178	0.00362131771813943
TBX15	Down	DEseq2 limma	7.57524598809028	0.119310141131401	0.00132922344991944	NA	NA	-1.58969	0.156850384612153	0.0011724075976054
FCRL5	Down	DEseq2 edgeR	30.3472553054415	0.0750162698069209	0.00135312206606554	0.0772796970288677	0.000196158498074878	NA	NA	NA
CREB5	Down	DEseq2 edgeR	435.596586542004	0.487529530573992	0.0013487082484091	0.488981807507562	0.00134687414093808	NA	NA	NA
BEAN1	Down	DEseq2 edgeR	103.163579622813	0.233722373897175	0.00138402755800131	0.235395011922625	0.000459848744142897	NA	NA	NA
ESM1	Up	DEseq2 edgeR limma	9.49272170471835	5.94375607010135	0.00140220513951107	5.72966256141868	0.000711017347573472	-1.09002	6.05344113638495	0.00164111928853271
STRIP2	Down	DEseq2 edgeR limma	39.4633382627798	0.258372407768329	0.00142190101245137	0.26063254153858	0.0011369745486431	0.999820240430998	0.29915732564761	0.0172018007954294
GRHL2	Down	DEseq2 edgeR	222.682170623443	0.223754006821323	0.00141627182582541	0.225040361800643	0.000207811820272201	NA	NA	NA
DTX4	Down	DEseq2 edgeR limma	459.016776410506	0.335082830072247	0.00141561724496045	0.336548602892195	0.000216141111127995	4.61888393462005	0.411425634484822	0.0370159062670309
SYT8	Down	DEseq2 edgeR limma	532.684965823172	0.0386616237531603	0.00144674962350377	0.0388980134333835	1.76538157798028e-06	2.87247352096583	0.0178604126116557	0.00701708584561433
GTSF1	Down	DEseq2 edgeR	43.1786797330418	0.172209018319123	0.0014422979852172	0.174094331852365	0.000430381849510979	NA	NA	NA
C5orf46	Down	DEseq2 edgeR limma	24.3740852726322	0.300898694428038	0.00151800175008653	0.304322333005876	0.00319476842691814	0.436895935367627	0.335243173558588	0.00606212187351066
DDX43	Down	DEseq2 edgeR limma	23.6102490049712	0.178341888980988	0.00151248504481063	0.181413301223356	0.000581039099849272	0.0168696944641106	0.233009955553396	0.0263887006029278
PPIAP46	Down	DEseq2 edgeR	105.908494199987	0.124300442217869	0.00152210872159059	0.125303694518653	0.000306217432852826	NA	NA	NA
GATA3	Down	DEseq2 edgeR limma	1445.69074189411	0.208660748553654	0.00153886260560609	0.209432934072757	0.000151783845152803	5.85786706774102	0.230763831555234	0.0342964605269188
COL12A1	Down	DEseq2 edgeR limma	2151.82325039459	0.348379661859933	0.00155033060022072	0.349873713156367	0.000230949139826517	6.86687402450838	0.354261927889827	0.0156735128652008
RAB38	Up	DEseq2 edgeR limma	59.8224888071313	2.65315067693448	0.00159158748267344	2.6470638080349	0.00420831818045679	1.76604137388896	2.80000887266458	0.0142833290813053
LINC00996	Up	DEseq2 edgeR limma	118.778936587782	2.14173367570983	0.00164805201741074	2.14636238807581	0.00718159062222188	2.86203602707398	2.26939748197602	0.00643594146093134
KRT8P3	Down	DEseq2 edgeR	123.510408547968	0.224259896624268	0.00164941781640356	0.225218984055954	0.00037553930346884	NA	NA	NA
ANXA8L1	Down	DEseq2 edgeR limma	30.271393739831	0.0751624277113397	0.00164398263328324	0.0774483433362109	0.000117343984507717	-0.644645	0.0738019416351964	0.0292638319957359
CBLN1	Down	DEseq2 edgeR limma	86.4784	0.255717142845348	0.00165428530005569	0.256402097661601	0.000612343889002368	2.03954148426648	0.216699593603704	0.0108214723907714
CST6	Down	DEseq2 edgeR	211.312116146783	0.154720322526725	0.00167775497560789	0.155429073137135	0.000258553929031364	NA	NA	NA
BZW2	Down	DEseq2 edgeR limma	803.194711483632	0.330460413048935	0.00170913134091834	0.331701141693384	0.000204430548415257	5.40745106947946	0.411525950385001	0.0393722403017167
KRT6A	Down	DEseq2 edgeR limma	34.298918116661	0.200447220574883	0.00171256413166104	0.201970639037491	0.000573796045617923	0.576031997306214	0.20283341996703	0.0181498151411435
TCL1A	Down	DEseq2 limma	6.24354809629807	0.0546085494569231	0.0017448477280098	NA	NA	-2.18508	0.101943433039385	0.00185295079527659
GATA1	Down	DEseq2 edgeR limma	11.1514693903244	0.149580023680964	0.00176578331109563	0.155572154726865	0.000576193983926996	-1.00087	0.210998817267592	0.0109157410208287
DLX4	Down	DEseq2 edgeR	150.045515309034	0.04867821426002	0.00178730939786452	0.0493392386958119	6.33216043195363e-06	NA	NA	NA
NCF1B	Down	DEseq2 edgeR	42.9258083322338	0.495618954319666	0.00179490537598697	0.498045079540079	0.0298218801863795	NA	NA	NA
HPSE2	Down	DEseq2 limma	9.55138452095698	0.157388913590815	0.00181620625413389	NA	NA	-1.11315	0.231395159032255	0.00521748806675495
FAT3	Down	DEseq2 edgeR limma	17.9988330469784	0.24623818877503	0.00187067314502757	0.24974326566889	0.00188023310878924	-0.124035	0.275207583953039	0.0175993579579266
IGF2BP3	Down	DEseq2 edgeR limma	60.6891697823152	0.154733446977126	0.00187987599119394	0.156228780091725	0.000379566258682588	1.08462525215384	0.157518556214892	0.0253108901039029
CDC42BPG	Down	DEseq2 edgeR	198.06422707938	0.280918119309549	0.0019008562140913	0.2821170987441	0.00044257832156038	NA	NA	NA
IGF2-AS	Down	DEseq2 edgeR limma	14.0162955986266	0.176488802460149	0.00193271008372312	0.181411857831709	0.000866654762124806	-0.627193	0.25304708557989	0.0255178488425093
RETN	Up	DEseq2 edgeR	23.5179156127459	9.38990613374301	0.00196652728790581	9.17686138442054	0.000355703612821981	NA	NA	NA
OXTR	Down	DEseq2 edgeR	2005.52884665528	0.228236257350373	0.00199827726619399	0.229242742423266	0.00024196572869529	NA	NA	NA
LRRC45	Down	DEseq2 edgeR limma	336.213579605366	0.351440933783727	0.00199542638459336	0.352978464097553	0.000361712673847611	4.20520133461988	0.410776306967986	0.0499877212485519
TMEM40	Down	DEseq2 edgeR limma	16.8762729351991	0.072033161513983	0.00201464998494215	0.076113427245709	0.000146644962992952	-1.33831	0.0836613030126087	0.0201704930824738
TENT5A	Down	DEseq2 edgeR limma	882.663298123975	0.378973430392072	0.00205514339983846	0.380210157515043	0.000246474295813094	5.62361462153067	0.445443753682956	0.0297960062004068
AKNAD1	Down	DEseq2 edgeR limma	13.7416594481562	0.198256656133454	0.00207671363934806	0.203082315132101	0.00120555695293288	-0.575022	0.274249318177033	0.0207012173384914
SLC26A7	Down	DEseq2 edgeR limma	35.9879255289753	0.259753785277873	0.00214221462653927	0.262398562885262	0.00155711858230701	0.855894142888463	0.334462106121351	0.0492363455996522
GCKR	Up	DEseq2 edgeR limma	29.555459430711	2.59579006237837	0.00218183785503959	2.59132921900336	0.00839919399283479	0.819216607676685	2.88489623994802	0.00313760535155946
MUC5AC	Down	DEseq2 edgeR	60.4037914741027	0.175203095670564	0.00217676615401896	0.177207109118043	0.00053821752505373	NA	NA	NA
A2ML1	Down	DEseq2	19.2227705931623	0.0920210169445115	0.00218569593736863	NA	NA	NA	NA	NA
PADI4	Down	DEseq2 edgeR limma	17.5221583230343	0.184998549704001	0.00224258422113443	0.189290651457191	0.000933493496000031	-0.361984	0.23310333746378	0.024199980699816
EPHB2	Down	DEseq2 edgeR limma	408.079876056684	0.36173247821148	0.00223406685866785	0.362777341076592	0.000336321843440531	4.49082031291312	0.395404626492967	0.0263671426934374
SLAMF7	Down	DEseq2 edgeR limma	229.295360169894	0.3931700082222	0.00225400083026552	0.394310477868727	0.000981846651642817	3.72303928418252	0.434694929213003	0.0296249182257267
IGF2BP2	Down	DEseq2 edgeR limma	231.905269783594	0.370630483316982	0.00224567618000189	0.37277255800514	0.000802129951023574	3.71108197290872	0.406244077769038	0.0204539865739553
CLIC5	Down	DEseq2 edgeR limma	298.397858405518	0.387157652103247	0.00223353990411557	0.388488716387374	0.000614978626617869	4.08856171965562	0.460547180928026	0.0384762147310386
CFAP157	Up	DEseq2 edgeR limma	57.7124092133227	2.1109011080398	0.00220333866450899	2.11494308146957	0.0175257803624308	1.82575322748206	2.35557756447405	0.00488267119438573
CORO6	Down	DEseq2 edgeR limma	3164.31326847268	0.0997198792954506	0.00221395478555387	0.100121948738043	5.37027115822705e-06	6.45359303866403	0.0895135174273532	0.00655848234896709
CST11	Up	DEseq2 edgeR limma	40.7532979917203	2.21188271042048	0.0022529606831592	2.20936288140365	0.0179466117567991	1.32258041924997	2.38886798935137	0.0065583650071683
LBP	Down	DEseq2 edgeR limma	283.802016552368	0.412505386410972	0.00225476634753566	0.413575573965208	0.000778361141183633	4.05425894038957	0.433930816743311	0.019862872671682
MEX3D	Down	DEseq2 edgeR	459.721369795682	0.31055053345637	0.00223338775706773	0.311924506432584	0.000314601284526609	NA	NA	NA
QSOX1	Down	DEseq2 edgeR limma	10699.3462633209	0.309410132456731	0.00226980041566928	0.310338516350711	0.00315771054392312	9.0658457266552	0.375932504762085	0.0349911900582822
KAZALD1	Down	DEseq2 edgeR	80.8208144507052	0.222725412291899	0.00226868903934979	0.224457918907781	0.000769586071589526	NA	NA	NA
ELOVL2	Down	DEseq2 edgeR limma	46.0461766348477	0.386890915307223	0.00233077943944301	0.388265207075912	0.00722138475689619	1.45353311626636	0.442646122735986	0.0238233413039432
IQCA1	Down	DEseq2 edgeR limma	33.3649397233592	0.428079896779354	0.00235540186204058	0.43073063529699	0.0146930199526434	1.05378702031056	0.483259422183211	0.0156584938781179
LINC02864	Down	DEseq2 edgeR limma	17.4122924266969	0.0592773770829632	0.00235648863826954	0.0631152569657326	7.60518257725502e-05	-1.53192	0.0524853726540964	0.00960075337925659
GALNT13	Up	DEseq2 edgeR limma	513.474730783012	2.08276658499008	0.00242587884115625	2.08251624273274	0.00150113656035356	4.95679066130832	2.06225289347578	0.0164354917521262
KRT17	Down	DEseq2 edgeR	139.238722177807	0.2446309053331	0.002488745627971	0.245533364458281	0.000545456242549134	NA	NA	NA
RRAD	Down	DEseq2 edgeR limma	548.57927662729	0.272768887819537	0.00251841597265148	0.273905233697961	0.000315791745557191	4.70547077339689	0.249546485125839	0.0115924274130325
AMOT	Down	DEseq2 edgeR	263.503105434184	0.302821817528599	0.00254756265010213	0.304542136087071	0.000408770652588993	NA	NA	NA
TMEM74B	Down	DEseq2 edgeR limma	46.2283431632804	0.325567099905829	0.00256440208190361	0.327589534417567	0.00339599999321345	1.36984	0.425375513063588	0.0452364993924379
RTN2	Down	DEseq2 edgeR	188.391696095247	0.486431425073135	0.0025699535428382	0.488313943138177	0.00624577254707229	NA	NA	NA
NIPAL1	Down	DEseq2 edgeR limma	33.7530313783654	0.260969200763547	0.00260406938797642	0.263451930910767	0.00174576462023789	0.790802742351596	0.367066104177744	0.0433930086681944
LRG1	Down	DEseq2 edgeR limma	54.8650473620704	0.371215679631758	0.00259361306817384	0.373610676125128	0.00499247296866568	1.67264427911234	0.430947761816354	0.0172809834246606
SOWAHD	Down	DEseq2 edgeR limma	46.5429029092883	0.294035600595877	0.00263001325625683	0.295758704155841	0.00227073880277211	1.30935153647707	0.377725884938566	0.0471027135362492
PKP3	Down	DEseq2 edgeR	285.888658326128	0.282528494738813	0.00268192347019306	0.28381349714331	0.000362447476195573	NA	NA	NA
ELN	Down	DEseq2 edgeR limma	2126.46349199588	0.406779856573795	0.00273006514667386	0.40836919660878	0.000663500477723434	6.92765771744299	0.400842408917165	0.0154787356757034
TLE3	Down	DEseq2 edgeR limma	941.413200337856	0.413879781178726	0.00276576058071559	0.415124922070091	0.000397576739902853	5.75992443604404	0.468880805560288	0.0281353008685549
MMP25	Down	DEseq2 edgeR limma	111.354565591578	0.369795869619428	0.00278417145136175	0.371967226947814	0.00278545491578558	2.66666717538154	0.399971800607048	0.021512272298177
YPEL3	Down	DEseq2 edgeR	1306.74106812315	0.47528686284867	0.00277896266022964	0.47705108363504	0.000870179048911073	NA	NA	NA
PKD1L2	Up	DEseq2 edgeR	415.445289662149	4.9397724628287	0.00276667506708154	4.94281831427178	0.000340714669506916	NA	NA	NA
MGAT5B	Down	DEseq2 edgeR limma	36.8946894213015	0.260325633447557	0.00277781863592363	0.262764744043652	0.00184723436350891	0.896957126583413	0.362347422566447	0.0484483018053898
PTX3	Down	DEseq2 edgeR	41.9705216468083	0.261937979588343	0.0028308240240885	0.26395098325053	0.00182596728375882	NA	NA	NA
SCN9A	Down	DEseq2 edgeR	99.5035554442837	0.474705236431742	0.00284884467556286	0.475581829667756	0.012561816080724	NA	NA	NA
LINC02009	Down	DEseq2 edgeR	21.1417468060005	0.159534508424761	0.00287025977936646	0.163386641223019	0.000876259352079814	NA	NA	NA
IL1RAP	Down	DEseq2 edgeR	604.47979581783	0.286008310385422	0.00287723617451855	0.287274515869716	0.000351042605516809	NA	NA	NA
NECTIN4	Down	DEseq2 edgeR	193.146083954408	0.176027138789721	0.00293772951835392	0.176949144294465	0.000550257006139043	NA	NA	NA
GRAMD2A	Down	DEseq2 edgeR	89.3881575684702	0.152714544858182	0.00296113910348886	0.153967921736944	0.000713564144972971	NA	NA	NA
FCER2	Down	DEseq2 edgeR limma	14.0810634388939	0.243836	0.00296430792052158	0.248495734143445	0.00271225431938445	-0.425119	0.305429410055028	0.0130646416244098
MYCNUT	Down	DEseq2 edgeR limma	48.0885694626849	0.0686251409994894	0.00299934719152464	0.0701960078419645	0.000302959001653934	-0.38185	0.0455485968162862	0.0255165261451362
KRT19	Down	DEseq2 edgeR limma	4958.33493115152	0.342716106102716	0.00303740247547114	0.343930404699193	0.00150660165677248	8.01821576733282	0.419082980761113	0.0408745710857594
COL3A1	Down	DEseq2 limma	19533.3361654815	0.499423961928735	0.00312040912879876	NA	NA	10.1798740238578	0.479455835238075	0.0113604710682187
AGPAT1	Down	DEseq2 edgeR	9.89334228783893	0.0178969483786113	0.00312225749027454	0.0230952359588403	5.49707896227207e-05	NA	NA	NA
P2RX1	Down	DEseq2 edgeR limma	40.8537207166598	0.42192348441584	0.00316306020217138	0.424050631198678	0.0137227324993006	1.32696277865336	0.499414824971998	0.0227789674715456
CRACDL	Down	DEseq2 edgeR limma	178.275498942236	0.427775018740454	0.00318859676154856	0.428972661250045	0.00308634409409464	3.40366380215924	0.486866536863239	0.0326481100517087
MEFV	Down	DEseq2 edgeR limma	54.460440673425	0.367672281550057	0.00321248975306022	0.368741607427659	0.00497753816475696	1.64387480446914	0.414354886251997	0.0306405860599639
XCR1	Down	DEseq2 edgeR	169.134818662656	0.225841907551276	0.00325809625561981	0.226875507438075	0.000643614039771393	NA	NA	NA
LUCAT1	Down	DEseq2 edgeR limma	30.629876100915	0.329892444111454	0.00326671123182063	0.332447802994106	0.00474320536562962	0.763950662719456	0.337294269263232	0.0174078923331369
HHLA1	Down	DEseq2 edgeR limma	9.7357421158087	0.0526273262786502	0.00326496981366103	0.0591225105817919	0.000104828133335263	-2.12307	0.0768076863398445	0.0142213456813063
CMKLR2	Down	DEseq2 edgeR	85.6927100574378	0.354764463507281	0.00329106335465523	0.356826806859575	0.00345980043378887	NA	NA	NA
RNF223	Down	DEseq2 edgeR limma	40.3246156441901	0.215692072131997	0.00331479903768446	0.217824260495745	0.00121993409264632	0.833486545948334	0.256038220983039	0.0319432040408522
KRT18	Down	DEseq2 edgeR limma	2187.44725534164	0.329586454799472	0.00333442612939391	0.330811357855399	0.000484088263389522	6.81970814802019	0.376484479024983	0.0346419372506241
FCRL2	Down	DEseq2 edgeR limma	8.49279958932031	0.0829811148698535	0.00339287318071785	0.0903488488492851	0.000273501402706205	-1.88902	0.11496635625987	0.0130698411930068
IGHG1	Down	DEseq2 limma	5.63806426159492	0.0158809533273291	0.00339213460390349	NA	NA	-3.21875	0.0991396324555671	0.0163473951510498
ARHGEF16	Down	DEseq2 edgeR	285.218438522963	0.248507930327998	0.00342478345307065	0.24975465085608	0.000488783008134782	NA	NA	NA
ITGA8	Down	DEseq2 edgeR	62.2559577458916	0.118520303145754	0.00341778266750062	0.119895513997854	0.000803338038177776	NA	NA	NA
TULP2	Down	DEseq2 edgeR limma	25.105664171266	0.382751716457183	0.00341752755523428	0.385726033615875	0.011373406630705	0.603631022530976	0.45097973262925	0.0134509336323339
SLC23A2	Down	DEseq2 edgeR limma	853.160956739831	0.411562973201703	0.00343400209222394	0.413024191517693	0.000581245364554476	5.6119292581481	0.475018486204871	0.0369885042399646
POU2AF1	Down	DEseq2 edgeR	50.6647491307196	0.135327388538087	0.00344370896305351	0.136802731113736	0.000770734326059977	NA	NA	NA
AK5	Down	DEseq2 edgeR limma	27.0915908297115	0.274329494850882	0.00349591210295739	0.277418882598513	0.0028743321184065	0.50262768470297	0.336857281078387	0.0229487072369596
MAP2	Down	DEseq2 edgeR limma	60.9047682542373	0.462901169410374	0.0035148257693557	0.464467591680638	0.0167140552370388	1.89993332356842	0.494712661461927	0.0216794773445811
HTRA3	Up	DEseq2 edgeR limma	1267.41785807729	3.07842314561916	0.00350237554493329	3.08290795877778	0.000374028454155542	5.99485306731073	3.3982520902126	0.0228040171132788
PTK7	Up	DEseq2 edgeR	1557.47426849434	2.01204	0.0034824256802417	2.0147705671602	0.00139691495622216	NA	NA	NA
ASCL2	Down	DEseq2 edgeR	693.417594367105	0.088662437866936	0.00351390787880509	0.0890877452720428	9.37895290404114e-06	NA	NA	NA
SPINK5	Down	DEseq2 edgeR limma	85.6370673530118	0.405179709211035	0.00354982955510846	0.405978163262086	0.0062978885162009	2.33676442377166	0.458212537398088	0.039090351232603
C1QL3	Up	DEseq2 edgeR limma	10.4707512240673	4.04895105405486	0.00355216151513865	3.97083501065771	0.00358013420968343	-0.761741	4.30038884096424	0.00106161276329382
FAM110A	Down	DEseq2 edgeR	372.88496387745	0.347592906658429	0.00355406513274847	0.349050085738987	0.000560521689121847	NA	NA	NA
SLC18A2	Up	DEseq2 edgeR limma	173.891811179065	3.69205432953237	0.00356368908074005	3.69353361206626	0.000740924690904092	2.99299425266637	4.50138362004046	0.0204616144330959
CD19	Down	DEseq2 edgeR limma	10.9632528256518	0.237402064597194	0.00357966903018765	0.243400290539957	0.0031631647723184	-0.758929	0.301499766064399	0.00827013564007502
FN1	Down	DEseq2 edgeR limma	195995.124580777	0.102219193623362	0.00360702326004483	0.102643819467338	0.00180113687216915	12.2367211798212	0.231173057413594	0.0181386205320666
F11R	Down	DEseq2 edgeR	580.436310563788	0.461548543268912	0.00364354959081461	0.462979235190972	0.00129495709162976	NA	NA	NA
HEXB	Down	DEseq2 edgeR limma	4900.27248091335	0.428968076112751	0.00374113155191032	0.4297382394257	0.0037742957905801	8.14520328676113	0.449990008788291	0.0238071044692224
LAMC3	Up	DEseq2 edgeR limma	1001.30888427063	2.03671924113231	0.00375262401060406	2.04391616443402	0.00104855965876691	5.92479139358892	2.13504154694976	0.0129248300745312
SYTL1	Down	DEseq2 edgeR	376.13924247294	0.440738627139683	0.00382021715194768	0.442318210233446	0.00128915191135122	NA	NA	NA
RAB3B	Down	DEseq2 edgeR limma	23.878280434727	0.223066523157228	0.00387979716971589	0.226662201931965	0.00184224710097192	0.157929398366784	0.276962806935865	0.0336194702503786
IGKV1-17	Down	DEseq2	9.32777793444695	0.0190162974002267	0.00381621702609292	NA	NA	NA	NA	NA
MARCO	Down	DEseq2 edgeR	383.498068729083	0.418354140907525	0.0038738012738005	0.419072660668355	0.00100084449517874	NA	NA	NA
ALPP	Down	DEseq2 edgeR	136.014985737236	0.24652537179245	0.00384430593783285	0.24784409610312	0.000935221843946871	NA	NA	NA
NT5DC2	Down	DEseq2 edgeR	370.355941998463	0.481947595161209	0.00380542185579197	0.483927812617953	0.00205946872431971	NA	NA	NA
PRKAG2	Down	DEseq2 edgeR limma	1034.72636760864	0.445488341260953	0.00384749628624082	0.446970843127218	0.000714064141751606	5.93031463719483	0.499252407263885	0.0309473457333793
ERBB2	Down	DEseq2 edgeR limma	1480.51538952374	0.408684691163585	0.00382954333163577	0.410447467719481	0.000673988319256405	6.40705016822147	0.449852577373811	0.0297573731969626
DSG2	Down	DEseq2 edgeR	369.810916764494	0.353147490217064	0.00385898856209499	0.354742617331772	0.000637738869967254	NA	NA	NA
GJB3	Down	DEseq2 edgeR limma	60.9592665754801	0.33621812942454	0.00389733437972147	0.337203952708249	0.00351042584629726	1.73190021578258	0.354938307602261	0.0243186207353347
PART1	Down	DEseq2 edgeR limma	19.7282603178037	0.285337009095598	0.00395954286115168	0.288393495604602	0.00415046219227534	0.0484684092543701	0.280954507144508	0.0173506126565442
NIBAN3	Down	DEseq2 edgeR limma	18.9889636286375	0.297983591573846	0.00398748300425167	0.301746542266852	0.00516404647610377	0.0678228337489863	0.354238033372015	0.0158764104767819
HAS3	Down	DEseq2 edgeR limma	44.9620598538036	0.344865187198245	0.00400818752487289	0.346926376935839	0.00521657084410736	1.34724639190003	0.425691453064867	0.034442069386126
ITGA2B	Down	DEseq2 edgeR	60.2464222635274	0.226525696626117	0.00402249445280358	0.228779221806446	0.00143213377307823	NA	NA	NA
FAM118A	Down	DEseq2 edgeR	592.086269913175	0.286524089723888	0.0040066420108937	0.287478448194434	0.000536775584376392	NA	NA	NA
TRIM71	Down	DEseq2 edgeR	26.4693779882402	0.109067710259674	0.00409538876897685	0.111762810678628	0.000739509215225053	NA	NA	NA
PROK2	Down	DEseq2 edgeR limma	18.2503996232077	0.106161975183561	0.00414162946045174	0.110631564688138	0.000316725760237944	-1.03179	0.0749986979930768	0.0104800012062163
TNFRSF10C	Down	DEseq2 edgeR limma	34.1268270704573	0.368896573470343	0.00413689468204583	0.371516791100116	0.00857493604912002	0.973910006775994	0.386718792277736	0.0169941897065357
C17orf107	Down	DEseq2 edgeR	21.8828903803876	0.153531955373521	0.00420175139485734	0.157180653982653	0.00107611938624134	NA	NA	NA
GRIA4	Down	DEseq2 edgeR	19.505148625201	0.165463318851921	0.00423775641887974	0.169065191776366	0.00127010707282034	NA	NA	NA
SLC4A8	Down	DEseq2 edgeR	87.1083281429623	0.466133118628437	0.00425773339703608	0.467196707759605	0.0142064666068822	NA	NA	NA
IL17RE	Down	DEseq2 edgeR	176.115449010615	0.173992872706884	0.00429710123927441	0.175098476433423	0.000898448297794907	NA	NA	NA
POU2F2	Down	DEseq2 edgeR	353.008107297742	0.492224244503995	0.00429827505439839	0.493262539561374	0.00256057756191283	NA	NA	NA
DNASE1L3	Down	DEseq2 edgeR limma	161.483191553197	0.150289937014267	0.00431685161608767	0.15113588238555	0.000871026132918315	2.25739973997263	0.12299456265581	0.0475626695128533
SERTAD4	Down	DEseq2 edgeR limma	63.2006106508605	0.31495599809106	0.0043371160143721	0.317497490008794	0.00310070117618187	1.73283837536967	0.363229075087103	0.0290980030705316
ITGA7	Down	DEseq2 edgeR limma	667.242438636031	0.459823363150556	0.00436442393285544	0.461406970911158	0.00148403648909483	5.32180517950626	0.474416482645605	0.0262462467812478
SLC6A2	Down	DEseq2 edgeR	489.369608887698	0.107432174382552	0.00438248118849464	0.108016818226707	1.66279011262853e-05	NA	NA	NA
EVA1A	Down	DEseq2 edgeR	234.519366833664	0.259638189287583	0.00440845975521958	0.261086087909127	0.000814172272692569	NA	NA	NA
BCAR3	Down	DEseq2 edgeR	233.861240049642	0.48716465910039	0.00443729021336844	0.488646563864136	0.00448708722339202	NA	NA	NA
GATA2	Down	DEseq2 edgeR limma	1183.32414093421	0.403249141334334	0.00447626436472878	0.404345239755519	0.000600915578636692	6.06377068992575	0.470047026269026	0.0471446958629163
ADGRG6	Down	DEseq2 edgeR limma	807.387328829642	0.419899682065825	0.00452377297280697	0.420651386995481	0.000961336366103795	5.53754987196867	0.463521231194895	0.0332237547454316
KDELR3	Down	DEseq2 edgeR	541.568109483828	0.471816097027143	0.00455316420721011	0.473478198138416	0.00198703206266171	NA	NA	NA
SCARA3	Down	DEseq2 edgeR limma	1538.85753095131	0.394765222922165	0.0046150734647003	0.396934489243865	0.000814283083603232	6.43406163103796	0.394952927726404	0.0203586475790287
GP9	Down	DEseq2 limma	8.88478291341366	0.0779971901920104	0.00463138276822785	NA	NA	-1.93466	0.123707332355174	0.0185473331868862
VGLL1	Down	DEseq2 edgeR	279.625102296504	0.0662701806663053	0.00471210607206216	0.0667550372236573	2.42940423547821e-05	NA	NA	NA
DUSP9	Down	DEseq2 edgeR	12.7088979297025	0.0674065074948064	0.00471503802736781	0.0727374946894434	0.000380694298661003	NA	NA	NA
ITM2B	Down	DEseq2	26524.8534222364	0.477035020964984	0.00472237239675712	NA	NA	NA	NA	NA
LMTK3	Down	DEseq2 edgeR	76.201510705196	0.32124699690315	0.00469686508027784	0.322510794458786	0.00311205674090004	NA	NA	NA
FIGN	Down	DEseq2 edgeR	27.4452316318114	0.442037698750951	0.00476303285555631	0.444658170181711	0.0224096007447728	NA	NA	NA
HRCT1	Down	DEseq2 edgeR	49.0473533923787	0.3762047716802	0.00477723454810969	0.378096528957603	0.00753401241003471	NA	NA	NA
SLC16A9	Down	DEseq2 edgeR	67.8731482432354	0.456235538158417	0.00483520511261143	0.458469769560388	0.0162948364411059	NA	NA	NA
NPIPB2	Up	DEseq2 edgeR limma	44.9550984760217	4.10800953599357	0.00488416992937727	4.09252335148999	0.00177024577586272	0.992859470212666	5.50598231909537	0.0123253531133823
UNC13D	Down	DEseq2 edgeR limma	764.074630214858	0.450911030213806	0.00494489780464305	0.452232626701754	0.00136515693691647	5.49245473598589	0.497465587983054	0.0345637364432201
LDLRAD2	Down	DEseq2 edgeR	36.766068499268	0.453632973235792	0.00503685278771912	0.45603111533562	0.0229658250096123	NA	NA	NA
TNFSF10	Down	DEseq2 edgeR	2472.55832790491	0.277615425395022	0.00503143399814537	0.278565476853002	0.00085958602124683	NA	NA	NA
TRIM60	Down	DEseq2 limma	4.35375074918804	0.0205822363343424	0.00500275213730097	NA	NA	-3.27927	0.107369157828996	0.00951023325684991
SERPINB9	Down	DEseq2 edgeR	831.070238119161	0.440421320027127	0.00506334166436922	0.442053959266066	0.00112026020139385	NA	NA	NA
DUSP4	Down	DEseq2 edgeR limma	295.521451208237	0.338688425739413	0.00506529883623921	0.340204918474422	0.000993463095203238	3.96282809833009	0.391917083320117	0.047478240208338
GFI1B	Down	DEseq2 edgeR limma	8.84488506320742	0.146321726210413	0.00498596561181454	0.154030659598531	0.0012825603990195	-1.40439	0.205389019073023	0.0162366363220299
LMO7DN	Up	DEseq2 edgeR limma	31.2053365162189	2.38353631568084	0.00502018589505896	2.37976743735622	0.0157078448407972	0.913988289710338	2.77884896913679	0.00468019820189647
CRABP1	Down	DEseq2 limma	4.72031146556129	0.0380899358590084	0.00499018063495671	NA	NA	-2.75951	0.106358881025362	0.00830222887830595
NLRP12	Down	DEseq2 edgeR limma	14.374998252237	0.273061645321782	0.00503738813255071	0.277495102088506	0.00484439391667028	-0.3639	0.317313715230817	0.0195789513447016
TCEA3	Down	DEseq2 edgeR	199.841323280943	0.318210572378742	0.00509302962597603	0.320336453546836	0.00146455502528725	NA	NA	NA
OR5H3P	Down	DEseq2 limma	4.34591697599334	0.020616518703444	0.00510568767629704	NA	NA	-3.24002	0.10206699166488	0.00957468970164425
GRHL1	Down	DEseq2 edgeR	233.474520227449	0.183813312948641	0.0051583262127958	0.184935251924244	0.000979381156586055	NA	NA	NA
KRT14	Down	DEseq2 edgeR	42.6148791675737	0.0193253827392301	0.00524375575266257	0.0209241864645633	2.209910390727e-05	NA	NA	NA
SLCO2A1	Down	DEseq2 edgeR limma	2944.08000288861	0.342181105298058	0.00526164276954523	0.342607140798977	0.00115663290036622	7.24254187688781	0.298536765871971	0.0219380726959707
PTPRF	Down	DEseq2 edgeR limma	5836.17687193432	0.127185843476095	0.00529576972858223	0.127708133668644	3.8130216443922e-05	7.51589	0.152451192496541	0.0162619272135693
CRB2	Up	DEseq2 edgeR limma	73.666452004239	3.05916902664328	0.00540785200813807	3.05746749731319	0.00364640984103557	1.94371606949748	3.08982019096253	0.0286179977726517
GDF6	Down	DEseq2 edgeR	12.989928281245	0.110583005079952	0.00544371337450452	0.116084399003128	0.00101811186431825	NA	NA	NA
SLC6A4	Down	DEseq2 edgeR	29.3886632160464	0.17517845586472	0.00544440991876601	0.178048856476873	0.00155832876167101	NA	NA	NA
STXBP5-AS1	Up	DEseq2 edgeR limma	94.3534041151762	2.54165179022445	0.00551573970272522	2.53919064689333	0.00585780465410324	2.40731788450697	2.65992408286932	0.0270125679868591
KCNH2	Down	DEseq2 edgeR	147.190642018064	0.173208771175716	0.00551468482478061	0.174577329841673	0.00129342193035294	NA	NA	NA
METTL7B	Down	DEseq2 edgeR limma	37.7716561374814	0.430463236021867	0.00549508668971861	0.432327250333919	0.0173648720307585	1.20654157351772	0.488201133549068	0.0276054380607244
COL17A1	Down	DEseq2 edgeR	1379.75063072221	0.106038300614455	0.00555036283468793	0.10647182795103	2.4994941004144e-05	NA	NA	NA
ITM2C	Down	DEseq2 edgeR limma	1165.41956719666	0.393294385110817	0.00563650558406261	0.395113866905782	0.000786666779674373	6.01955442697747	0.460206622301567	0.046674105086768
ASPHD2	Down	DEseq2 edgeR	63.3009584944837	0.403126200096595	0.0056289211145403	0.404747998489024	0.00894122554230703	NA	NA	NA
KCNJ2	Down	DEseq2 edgeR	207.232926813255	0.276301992898301	0.00569694635415699	0.277961803187848	0.00130241967184156	NA	NA	NA
ADM2	Down	DEseq2 edgeR	40.1378368482355	0.259218914576501	0.00571398099942604	0.261407565954503	0.00280929502380483	NA	NA	NA
INAVA	Down	DEseq2 edgeR limma	69.1501250235195	0.396325800849145	0.00584207996552894	0.398156675602717	0.00846603269081599	2.0112574663924	0.480451513734496	0.0440229640778155
SETBP1-DT	Down	DEseq2 edgeR limma	22.6013463990955	0.307080256385256	0.00583797640118983	0.310817578350466	0.006240656856312	0.306509932614847	0.370467062831425	0.0312703412575235
TMPRSS6	Down	DEseq2 edgeR limma	18.9432405762243	0.221326475033419	0.00583730545525323	0.224504405876205	0.00249353639056386	-0.193256	0.254049458712717	0.0295516911335464
AXDND1	Up	DEseq2 edgeR	70.9964565645411	2.86974205752493	0.0058883571388854	2.86682140994869	0.00483301248873537	NA	NA	NA
XAGE2	Down	DEseq2 edgeR	471.17471497586	0.0583341196761503	0.00590591123613345	0.0587225024428154	4.46388322983621e-05	NA	NA	NA
C1QTNF12	Down	DEseq2 edgeR limma	24.2720899694485	0.271817417391416	0.00594002772055187	0.274969013909108	0.00408909795656241	0.325112765540668	0.347659243383783	0.0453735098313968
FGFBP1	Down	DEseq2 edgeR	54.8915871620345	0.280506297878616	0.0059570860258909	0.281868071590807	0.00269774351835724	NA	NA	NA
FUT3	Down	DEseq2 edgeR	27.3229421337709	0.1747886583527	0.00609166717926738	0.17752070218683	0.00174816569015389	NA	NA	NA
AADACL3	Down	DEseq2 edgeR limma	70.784	0.0186917613472993	0.00620613058018195	0.0196525671857278	3.30633198187344e-07	-0.607475	0.0177065162181144	0.0121991890032216
SCN7A	Down	DEseq2 edgeR	22.1361734925336	0.112727737319371	0.00621110721926736	0.116093367621665	0.00127232128027994	NA	NA	NA
H3C10	Down	DEseq2 edgeR limma	22.0634811130647	0.36149104778188	0.0062034676519444	0.364371320710387	0.0115923129259912	0.380524383549529	0.426356966476389	0.0238735822319307
PRKCB	Down	DEseq2 edgeR limma	253.533660192514	0.474988467773361	0.00622959522563491	0.475091584189673	0.00371177054701252	3.9306182054802	0.488076893986146	0.0317581411805494
HES2	Down	DEseq2 edgeR	232.756324129191	0.180628600218246	0.00627068364706524	0.181804878876613	0.00127708655527102	NA	NA	NA
TFAP2A-AS2	Down	DEseq2 limma	5.75731607396394	0.0927918698528558	0.00628941747455907	NA	NA	-2.15776	0.138307722568103	0.0074888357812117
LSR	Down	DEseq2 edgeR	1101.69203737998	0.377944324242434	0.00628604878157829	0.379154359843823	0.000833967010563022	NA	NA	NA
RGPD2	Down	DEseq2 limma	6.99287470502703	0.131510816742957	0.00630866994279345	NA	NA	-1.7249	0.190723510613393	0.0078441484989974
APLNR	Down	DEseq2 edgeR	65.784128350519	0.298316697255256	0.00631870848575389	0.300125268524327	0.00355976255192224	NA	NA	NA
ALDH3B2	Down	DEseq2 edgeR	58.5273988861101	0.131743332120418	0.0063431744016907	0.133340628684855	0.00143285135960103	NA	NA	NA
KRT8P39	Down	DEseq2 edgeR	20.7339669453802	0.154400392868198	0.00636470211623793	0.157776416663236	0.00167517769260052	NA	NA	NA
PPP2R2C	Down	DEseq2 edgeR limma	19.1413528176278	0.280693618024682	0.00643252436144357	0.28420043348113	0.00524790105192086	0.0366067527985545	0.380977116253097	0.0498744514136218
SMIM43	Down	DEseq2	10.2293828440852	0.0675652945007961	0.00641589361480958	NA	NA	NA	NA	NA
CHRM5	Down	DEseq2 edgeR	52.4632731868927	0.161780817302384	0.00643373973420453	0.163587204404674	0.00162866787953403	NA	NA	NA
CSPG4P5	Up	DEseq2 edgeR limma	17.4236357792697	3.10940695016367	0.00641923527682232	3.09031860753304	0.00840781758811553	-0.0221756	3.48682442643986	0.00502981692073206
GPR158	Down	DEseq2	7.96458345876287	0.0427497301067071	0.00645601896661514	NA	NA	NA	NA	NA
RASGRF2-AS1	Down	DEseq2 edgeR	23.4135240566648	0.133254408585733	0.0064900574135373	0.136511498028684	0.00128670456952306	NA	NA	NA
PDE6G	Down	DEseq2 edgeR	31.6807716675117	0.487225477730441	0.00651326124539496	0.489542250701426	0.0342947752443696	NA	NA	NA
PDZRN4	Down	DEseq2 edgeR limma	178.987095050896	0.374592727093748	0.00655363675124824	0.374705297084975	0.00263711965159571	3.29017357528765	0.346094861119216	0.0233144972772417
IGF2BP1	Down	DEseq2 edgeR	37.9387248436537	0.0936016047777821	0.00661024256465286	0.0956716710836461	0.00121956070070761	NA	NA	NA
BAIAP2L1	Down	DEseq2 edgeR	313.205722852761	0.354260813032359	0.0066759519342489	0.355417827205909	0.00133190738033884	NA	NA	NA
RERG	Down	DEseq2 edgeR limma	712.214243800827	0.428421638761587	0.00673944004418209	0.430195790908295	0.00152727200187263	5.35808880836068	0.454124268583117	0.0411379209135422
MS4A1	Down	DEseq2 edgeR	53.1839251958844	0.271130320889937	0.00677332581341387	0.272668400883521	0.00301342545641394	NA	NA	NA
ST8SIA4	Up	DEseq2 edgeR	478.050073917937	3.18204198421877	0.00679305725175756	3.18319545811451	0.00114953471726851	NA	NA	NA
ALDH1L1	Up	DEseq2 edgeR limma	29.9663721580394	4.45292326444235	0.00682486596856388	4.4217104295194	0.00236203229947873	0.410276920920754	4.67557327952713	0.0224450567217273
LYPD2	Down	DEseq2 edgeR limma	8.40967585565877	0.128606010937466	0.00684832708691019	0.136544525995567	0.000887005795675504	-1.6973	0.118668820995806	0.00937251959624468
RBMX2P1	Down	DEseq2 limma	4.77269215284101	0.0378355802522226	0.00706173311319638	NA	NA	-2.81956	0.119534247377052	0.0183344247554605
HBA1	Down	DEseq2 edgeR limma	19362.4695555651	0.0892641266509348	0.00709829418262867	0.0899477133033541	0.000382593690761665	8.67561585767423	0.0420120522796898	0.00585356539366507
ACTN3	Down	DEseq2 limma	5.45233590107553	0.134770119854195	0.00713075772019431	NA	NA	-1.91086	0.202030254640485	0.00329174492047548
AQP9	Down	DEseq2 edgeR limma	107.571893108597	0.390290845038238	0.007178685483628	0.391773368218798	0.00592909353465005	2.59954450122099	0.377327616092093	0.0244450843035862
RIMS4	Down	DEseq2 edgeR	20.4980758109663	0.208068625945207	0.00719630279812623	0.211819714573719	0.00273252413544688	NA	NA	NA
PDZD7	Down	DEseq2 edgeR	73.0986076631475	0.366172367007417	0.0072318212567092	0.367986418225969	0.00664844461128053	NA	NA	NA
TRABD2A	Down	DEseq2 edgeR limma	41.1043091154038	0.31358001512705	0.00733828365178118	0.316166886018135	0.00559755166987568	1.12012825796488	0.374477574770158	0.0489216518474312
RBPMS-AS1	Up	DEseq2 edgeR limma	31.2186261826674	2.34014751797621	0.00729993224421695	2.33407543887898	0.0191800470842349	0.903930328542654	2.79676889086144	0.00537817952634288
LOC101928525	Up	DEseq2 edgeR limma	17.42	3.6340202116249	0.00726197280122026	3.60587983565551	0.00542527689510464	-0.107272	3.44854391129032	0.0200139509074645
ITGBL1	Down	DEseq2 edgeR	139.741726232719	0.213574537379038	0.007286753768276	0.2147737348633	0.00175831109067264	NA	NA	NA
SSTR1	Down	DEseq2 edgeR	20.0398915813485	0.241285817561179	0.00728244360072659	0.244028664988726	0.00373831616827185	NA	NA	NA
LGR6	Down	DEseq2 edgeR limma	14.4735347153926	0.253385268305367	0.00741938638112101	0.257516417793811	0.00466505642936563	-0.422287	0.319467807038255	0.0335169348107268
BGN	Down	DEseq2 edgeR limma	8059.60566205136	0.150734945095233	0.00745155924623432	0.151384899863602	0.000149505487212282	8.09047555969995	0.239011549120246	0.0381779148680666
DLX3	Down	DEseq2 edgeR	78.3430946275255	0.0522681520024076	0.00740149357248901	0.0533137468397221	8.07322257236473e-05	NA	NA	NA
MXRA5	Down	DEseq2 edgeR	123.79975077519	0.318758769642135	0.00746817943602903	0.319612021317048	0.00283602969571364	NA	NA	NA
DPP10	Down	DEseq2 limma	4.27188194087361	0.0425109472867052	0.00758615717612265	NA	NA	-2.8394	0.12249564997579	0.0086553726064885
KRT7-AS	Down	DEseq2 edgeR	109.15276051712	0.263290390520082	0.00762166150459364	0.265191731685346	0.0023975766087599	NA	NA	NA
ADAM12	Down	DEseq2 edgeR	2546.72926645433	0.148789058803489	0.0076697946796168	0.149630872123698	4.3522918419711e-05	NA	NA	NA
SLC6A9	Down	DEseq2 edgeR	31.1078125555008	0.431571361917579	0.00770458896297463	0.434343021400206	0.0202026923457556	NA	NA	NA
ACOT1	Down	DEseq2 edgeR	24.3686666208614	0.270962620132716	0.00772768054610369	0.274179881918897	0.00486026730022641	NA	NA	NA
ERVH48-1	Down	DEseq2 edgeR	97.3337973207061	0.140601870878857	0.00779208460762404	0.141906092261509	0.00214554636482953	NA	NA	NA
PNMA8A	Down	DEseq2 edgeR	90.6770340118205	0.46131079816484	0.00781613732423082	0.462460989283569	0.0151116865486218	NA	NA	NA
L1CAM	Down	DEseq2 edgeR limma	117.988222044273	0.404864796208654	0.00789831150284243	0.405820327534672	0.00613862114027998	2.73549640058236	0.393229286991583	0.027242013375451
CDH10	Down	DEseq2 limma	4.49124344837989	0.0400908890582673	0.0079644340527254	NA	NA	-2.86538	0.123455533713047	0.0140370559731437
TCN1	Down	DEseq2 edgeR limma	22.113244804254	0.343564834818883	0.00803803130852471	0.34726586627776	0.0109211033068819	0.323342574606569	0.369358906137169	0.0155418463617817
FGF10	Up	DEseq2 edgeR limma	57.7010134830745	4.33247412684886	0.00805800956536159	4.30684200769158	0.00227794407994513	1.23175771535745	5.2431836265772	0.0441590223232164
PAPPA2	Down	DEseq2 edgeR limma	6555.41817284138	0.0462054502242147	0.00810478267117813	0.0464207926772837	0.000408641968217431	6.0001480787367	0.0320286439942236	0.0258033304792639
AADACL4	Up	DEseq2 edgeR limma	124.408216692013	2.17430605026321	0.00812540486271591	2.17593342724115	0.0102359656750779	2.88484857181901	2.19121542627413	0.0281967379097594
GPT	Down	DEseq2 edgeR	49.8191559165062	0.263205626380908	0.00817006288345857	0.265212621600691	0.0035755743692257	NA	NA	NA
SPINK1	Down	DEseq2 edgeR limma	10.971520704488	0.23861950537939	0.00840099109002577	0.243967260183405	0.00478521348669698	-0.8092	0.290693352956497	0.0231767467840655
HYAL4	Down	DEseq2 edgeR limma	31.4311480948706	0.115226466718042	0.00839802191187275	0.117709966850717	0.00136531370700488	-0.409836	0.0981975038641828	0.0355579176994536
PSG2	Down	DEseq2 edgeR limma	138.548993676194	0.196222415976019	0.00844507791255184	0.197218679873838	0.00195853774192569	2.29153696938454	0.14954242460577	0.0314973475195792
PLEKHG6	Down	DEseq2 edgeR	310.619322219977	0.101924312381076	0.00859680438401114	0.102537891863008	7.15798503343773e-05	NA	NA	NA
AICDA	Down	DEseq2 edgeR limma	9.1731421729444	0.0968308997677401	0.00870501607269753	0.104166593896468	0.000892554544079146	-1.86172	0.133464814433046	0.0316671135193267
DDX11	Up	DEseq2 edgeR	87.9255	2.56686	0.00874697017990727	2.56382499109468	0.00771039670132674	NA	NA	NA
LOC107984450	Up	DEseq2 edgeR	68.1199299768949	3.46813621891437	0.00874287754758984	3.4564526109435	0.00382967991913778	NA	NA	NA
CASTOR1	Down	DEseq2 edgeR	28.2835500546808	0.240430101404645	0.00874258368084946	0.244008344453817	0.0037118487764078	NA	NA	NA
LOC107986163	Down	DEseq2 limma	14.7804846996978	0.247092622869931	0.0089052688681087	NA	NA	-0.413443	0.342429310303531	0.0382193813799979
SPATA22	Down	DEseq2 edgeR limma	8.9054271253492	0.171238202867999	0.00914001137001544	0.17823027087464	0.00192322382136329	-1.43324	0.146412075267214	0.012700266965755
REM2	Down	DEseq2 edgeR limma	12.1561287765131	0.312938668304834	0.00918047368843579	0.318516078985169	0.0108523823240704	-0.514082	0.352679025628731	0.0100734975406429
PTN	Down	DEseq2 edgeR limma	510.829221731626	0.142801418631496	0.00937560423297699	0.143619327689488	5.19333246978527e-05	4.07532904935165	0.137703977882891	0.022399771570857
KIF21A	Down	DEseq2 edgeR	551.426096871985	0.452142552953416	0.00935464629805568	0.453486024466559	0.00292305768163021	NA	NA	NA
ABCC13	Down	DEseq2 limma	4.50251934142371	0.07731624036959	0.00940298830108225	NA	NA	-2.44629	0.146531539276128	0.00651905947939515
ZSCAN4	Down	DEseq2	15.4322940192668	0.218587589209488	0.00948343112047269	NA	NA	NA	NA	NA
DCST2	Down	DEseq2 edgeR	41.2887125972767	0.341215649783439	0.0095407641335609	0.344004750808126	0.00845387500889138	NA	NA	NA
PDIA5	Down	DEseq2 edgeR	837.544267089548	0.479223132482313	0.00960992791138935	0.480958232504524	0.00278341042140527	NA	NA	NA
CTNND2	Down	DEseq2 edgeR	36.5169583309715	0.195152552623995	0.0096476549988831	0.198135443417098	0.00300652033216993	NA	NA	NA
NKAIN4	Down	DEseq2 edgeR	75.5442286282729	0.123126225915925	0.00968129105778691	0.124517032175149	0.00265200448753623	NA	NA	NA
VEPH1	Down	DEseq2 edgeR	17.946451155004	0.24813554826542	0.0096963499714686	0.252339122786033	0.005111792848332	NA	NA	NA
FER1L4	Down	DEseq2 edgeR limma	781.298860676696	0.150141638712835	0.00972519596253774	0.150761316182575	6.43379191811536e-05	4.71135300059581	0.158153977025359	0.0303053131073535
DAW1	Down	DEseq2 edgeR	18.7180697806857	0.277710991973198	0.00981412424249197	0.281115594380276	0.00626622042747164	NA	NA	NA
PCDHA10	Up	DEseq2 edgeR limma	23.2676482153585	2.5747225285948	0.00983101586620688	2.56750948867697	0.0168763052794276	0.474602510090947	2.73932871644929	0.012953636299936
IGKV3D-11	Down	DEseq2	10.0355454741281	0.0697007259780197	0.0099223472648108	NA	NA	NA	NA	NA
EPB42	Down	DEseq2 edgeR limma	31.3210962291988	0.158734661316592	0.0099324713133768	0.162091341543031	0.00173076341112229	-0.0530246	0.0985219761836731	0.0132723363202546
FBLN7	Down	DEseq2 edgeR	223.651202962271	0.417030634100468	0.0100153897535746	0.418694894147023	0.00412968117982712	NA	NA	NA
GABRQ	Up	DEseq2 edgeR	105.417467290274	4.38659790192482	0.0102777986413084	4.38936541948594	0.00302459375900873	NA	NA	NA
SLAIN1	Down	DEseq2 edgeR	64.6156636368851	0.448290926875231	0.0102547270762524	0.450741768673702	0.0186866852323877	NA	NA	NA
CMTM2	Down	DEseq2 edgeR limma	9.60300785665983	0.2012116592989	0.0102189543068811	0.208492440547016	0.00385612812992784	-1.16577	0.228408787596237	0.0180118601138346
P2RX5	Down	DEseq2 edgeR limma	23.7746689935479	0.428882565640285	0.0102790615789629	0.431600147664885	0.0262883606532342	0.544145154276963	0.463586689367347	0.0282218886370619
NOTUM	Down	DEseq2 edgeR limma	11937.6840532973	0.063152898520054	0.0102746927765834	0.0634129520093956	0.000504134003306738	7.36529543614606	0.0387481368473166	0.0146895651458726
EBI3	Down	DEseq2 edgeR limma	2511.37157743743	0.0898675823250936	0.0102527774696743	0.0902077985099773	6.88471550559281e-05	5.78203659797066	0.0768718409118346	0.0182194513865394
RNASE7	Down	DEseq2	6.68057357801989	0.0508202977639315	0.0103101115864886	NA	NA	NA	NA	NA
KCNQ4	Down	DEseq2 edgeR	21.997014000334	0.233738921402651	0.0103514965007424	0.237195391199255	0.00433310635206849	NA	NA	NA
STAB2	Down	DEseq2 edgeR limma	121.048816802282	0.238487699984695	0.0103480713884633	0.24001963844958	0.0028165047512922	2.30206115105195	0.189142478400486	0.0187574202534963
GPR32	Down	DEseq2 edgeR	8.7948963543299	0.102562892633597	0.0103699181366193	0.109600195857977	0.00117415432875286	NA	NA	NA
EXTL3	Down	DEseq2 edgeR	1032.26953924142	0.481576548738685	0.0105808328473156	0.483368558333905	0.00256108607128949	NA	NA	NA
CD274	Down	DEseq2 edgeR	174.225374739759	0.344279060997764	0.0106191006392012	0.345649578592215	0.00356120159129088	NA	NA	NA
FCRLA	Down	DEseq2 limma	5.76765559876755	0.127029317041222	0.0106584654229446	NA	NA	-1.96413	0.220721589256412	0.0169743500617578
PTK2B	Down	DEseq2 edgeR	1180.55538080538	0.488658685450288	0.0107903495780916	0.489903931351126	0.00268885300283573	NA	NA	NA
HTRA1	Down	DEseq2 edgeR	8930.68698478824	0.43608570896124	0.0109075976116514	0.437639663143043	0.0179084355883817	NA	NA	NA
BIN2	Down	DEseq2 edgeR	713.057189898644	0.488458145169619	0.0108816437020064	0.489529622514015	0.00360602374647269	NA	NA	NA
TNFRSF13C	Down	DEseq2 edgeR limma	15.1072028447897	0.271634378825293	0.0109954004191228	0.276623888158678	0.00717232481406121	-0.333291	0.345962421853784	0.0393134770129999
POMC	Down	DEseq2 edgeR	63.5866915560882	0.28043096406492	0.0110690101220773	0.282551085824986	0.004711835409387	NA	NA	NA
FHDC1	Down	DEseq2 edgeR	302.641673840192	0.412934144515016	0.0111199914123795	0.414230092810274	0.0032001923612349	NA	NA	NA
GPC3	Down	DEseq2 edgeR	314.476222752063	0.386900355755874	0.0111085693123259	0.387487145612405	0.00269006590759752	NA	NA	NA
AHSP	Down	DEseq2 edgeR limma	44.8980200252613	0.164797974815007	0.0111265567873359	0.167478784169602	0.0022084278538356	0.466017290911954	0.0893521637101405	0.00965192617556261
ANGPT4	Down	DEseq2 edgeR	15.9251089669264	0.273027130289901	0.0110618986403372	0.277411908428672	0.00721591180222614	NA	NA	NA
RPS14P1	Up	DEseq2	6.00921518474894	31.6003168451502	0.0112602989590728	NA	NA	NA	NA	NA
MYCNOS	Down	DEseq2 edgeR	122.175569613226	0.0651198120257806	0.0113545503357386	0.0659019161559293	0.000163343196254313	NA	NA	NA
RCOR2	Down	DEseq2 edgeR	28.295748353711	0.180945019691147	0.0113576377890353	0.184479967645173	0.00337651117465425	NA	NA	NA
PPFIA3	Down	DEseq2 edgeR	39.4765303901494	0.467771406508319	0.0113686032262248	0.47041496399439	0.031133184081169	NA	NA	NA
MGAT5	Down	DEseq2 edgeR	1888.35514333885	0.402029299298765	0.0114124629195473	0.403336477293236	0.00253392114238249	NA	NA	NA
PIM2	Down	DEseq2 edgeR	332.642333477937	0.467788334797081	0.011523830936142	0.469419118723859	0.00426380106382411	NA	NA	NA
PNPLA3	Down	DEseq2	11.8120347466957	0.177220909855726	0.011542882925231	NA	NA	NA	NA	NA
SYT12	Up	DEseq2 edgeR limma	298.229786612419	2.39015195960435	0.0117455258803159	2.39236527653281	0.00319260173448709	4.05794396824726	2.77487177246776	0.0217573751006949
NGFR	Down	DEseq2 edgeR	58.731104800314	0.318462757675065	0.0117437296143587	0.320149752374692	0.00629691544760243	NA	NA	NA
LEP	Down	DEseq2	24.7926266691648	0.150678075639804	0.0117872360124675	NA	NA	NA	NA	NA
CCL11	Down	DEseq2 limma	5.50482691256745	0.0978859284033377	0.0117776455865727	NA	NA	-2.2702	0.11092686679407	0.00807497283070314
MMP16	Up	DEseq2 edgeR limma	35.8906039191473	2.8521667331985	0.0118321036167567	2.83589864456734	0.0103390393339185	0.952345191532788	2.91639393680209	0.0389320918861394
FLNB-AS1	Down	DEseq2 edgeR	60.367612312537	0.488575780882016	0.0119165555379224	0.49117541459242	0.03096314750465	NA	NA	NA
CSRP2	Down	DEseq2 edgeR	154.457331452772	0.460853387179033	0.0119370219556087	0.463035639230788	0.0107767907670449	NA	NA	NA
ANKRD33	Down	DEseq2 limma	7.07724926495037	0.129360367797469	0.0119660129659763	NA	NA	-1.80451	0.250089901468873	0.041914392395974
LINC01085	Down	DEseq2 limma	9.11878783240245	0.240604555365605	0.0121019905598195	NA	NA	-1.06686	0.259315551631864	0.0149588068622936
PGLYRP1	Down	DEseq2 edgeR	8.56781251660884	0.152031178789074	0.012073466993691	0.160068880581965	0.00289271394824904	NA	NA	NA
PTPRQ	Down	DEseq2 edgeR limma	20.1138136620772	0.0690652324137667	0.0121280114382184	0.0725019006002805	0.00102330583905695	-1.60209	0.0702063410856397	0.0398952004934932
DSP	Down	DEseq2 edgeR	1161.46317965158	0.473037944099698	0.0123400029957447	0.474555317907383	0.00274826008010359	NA	NA	NA
LINC02844	Down	DEseq2	6.42722058297791	0.0139169903010256	0.0122828129084457	NA	NA	NA	NA	NA
MED4-AS1	Down	DEseq2 limma	7.25977330188236	0.154442804802377	0.0123401740669248	NA	NA	-1.6642	0.246530412808542	0.0388136475147441
CMTM5	Down	DEseq2 limma	5.7094931918946	0.0595970561000143	0.0123479330300145	NA	NA	-2.57896	0.120255456490027	0.015038124744801
MINDY4	Up	DEseq2 edgeR limma	26.4378356737368	2.21207275388207	0.0123663661300885	2.20919188660359	0.0311340829251213	0.710742920675656	2.38219662132226	0.00946127791975728
PKP2	Down	DEseq2 edgeR limma	412.08497449101	0.471903745470967	0.0124055053747677	0.472725363682658	0.00401867923915103	4.60758654775378	0.489653814695421	0.0454456833556157
FZD7	Down	DEseq2 edgeR limma	44.2449143432917	0.416901247242625	0.0125466354831947	0.419674250427717	0.0189088714127763	1.37168645300023	0.420976960038525	0.0185657896211219
SEMA3G	Up	DEseq2 edgeR limma	214.626750590194	2.39271784096137	0.0125157054443905	2.39017058086691	0.00509001227778905	3.5679475097618	2.82990643119375	0.0215358079117698
EXOC3L2	Down	DEseq2 edgeR	69.134752612073	0.425335552767127	0.0125208041075346	0.427435907752508	0.0159044938381886	NA	NA	NA
MS4A8	Up	DEseq2 edgeR	22.5684666710594	4.51658840099525	0.0125828582764575	4.49217871477253	0.00477517454295241	NA	NA	NA
TTR	Down	DEseq2 edgeR	270.302057356609	0.0090927710297381	0.0125821225469322	0.00937028996154325	1.44946063023055e-05	NA	NA	NA
SORCS1	Up	DEseq2 edgeR	50.9561898895527	4.02190214665601	0.0126468521838071	4.02334493381511	0.00453106896406169	NA	NA	NA
CFP	Down	DEseq2 edgeR	31.2612289156615	0.399696718710669	0.0129460299066532	0.40156718259612	0.0170684417842062	NA	NA	NA
JPT1	Down	DEseq2 edgeR	1196.39632386849	0.391458950320455	0.0129595841458602	0.392765260749937	0.00232138293519045	NA	NA	NA
PTGS2	Down	DEseq2 edgeR limma	98.5481360068377	0.441382729512058	0.0131038350878088	0.443682026619025	0.0150914406909394	2.53480389881162	0.457711425685778	0.0249837644405957
TUBB2A	Down	DEseq2	225.783340078511	0.498962802541725	0.0131283971457277	NA	NA	NA	NA	NA
ELMO3	Down	DEseq2 edgeR	169.538	0.482069701554413	0.0132342660273046	0.483966166873875	0.0122848210097836	NA	NA	NA
FLT1	Down	DEseq2 edgeR limma	12067.3418894422	0.104710331545482	0.0133947934396896	0.105177613584115	0.000303753555939191	8.17544864604997	0.126445348037643	0.0210249538847717
KCNJ2-AS1	Down	DEseq2 edgeR	26.3528454125664	0.244656382676758	0.0134409732448326	0.248114677277208	0.00608542980723968	NA	NA	NA
CCN4	Down	DEseq2 edgeR	797.091	0.438139616405689	0.0134667757912449	0.439986506973666	0.003442291135971	NA	NA	NA
SLC16A12	Down	DEseq2 edgeR limma	59.9154207133121	0.366722188362042	0.0135383730121504	0.369125722574314	0.0101305002281916	1.71353082807335	0.380408084892875	0.0413539431569468
THSD7B	Down	DEseq2	5.09164643761832	0.0354140997046167	0.0136569491413548	NA	NA	NA	NA	NA
LOC157273	Down	DEseq2 edgeR	57.1069363707835	0.217541540081584	0.0136641243204606	0.219620494470366	0.00422769227530549	NA	NA	NA
ADD2	Down	DEseq2 edgeR limma	32.033390742605	0.371544671368693	0.0137074866128163	0.374482120702892	0.0133398536245614	0.843414231809716	0.402353376882609	0.041962052046648
DUSP15	Up	DEseq2 edgeR limma	53.9276545366118	2.2804343251444	0.0137408606196474	2.27850313040522	0.0189367212569349	1.65666822223331	2.36157753623914	0.0311111736646617
PDLIM3	Down	DEseq2 edgeR	544.282604028609	0.337182928162016	0.0137774615328016	0.338217910211098	0.00310821007512195	NA	NA	NA
KCNN2	Down	DEseq2 edgeR	13.158731498331	0.225939892735025	0.0141149636854774	0.230931174905876	0.00584263053003204	NA	NA	NA
DLEC1	Up	DEseq2 edgeR	177.376055077861	2.56568020186772	0.0141330896823731	2.5706648644671	0.00583099379880284	NA	NA	NA
LOC105371855	Up	DEseq2 limma	6.39114703572798	4.32871477254348	0.0142307861001702	NA	NA	-1.44792	4.40659476532691	0.00194386953540501
GDF15	Down	DEseq2 edgeR	679.443597106466	0.298755924121113	0.0143380735451156	0.30059667432392	0.0030382964047666	NA	NA	NA
BCAR4	Down	DEseq2 edgeR	224.638204137479	0.0738497641833876	0.0143958833134469	0.0744042899227326	0.000235252272140486	NA	NA	NA
FABP4	Down	DEseq2 edgeR	121.645325600013	0.221289317650459	0.0145741850555789	0.222741314488936	0.00442835805841924	NA	NA	NA
CA2	Down	DEseq2 edgeR	53.3184605044982	0.294319961777378	0.0145481211603004	0.29679072181487	0.00690705247252197	NA	NA	NA
ANXA8	Down	DEseq2 edgeR	28.1338945871411	0.138600613147457	0.0145853730662836	0.141119148665978	0.00221123487349251	NA	NA	NA
MMP15	Down	DEseq2 edgeR limma	457.648444601696	0.459661156654625	0.0146953809116948	0.460387551578325	0.00490706403221691	4.7408729144123	0.462582624807078	0.0401185674874122
ACTN2	Down	DEseq2	26.5092260618029	0.1380264059428	0.0147731376718653	NA	NA	NA	NA	NA
TMEM184A	Down	DEseq2 edgeR	214.256552248673	0.334119470201497	0.0147670048823046	0.335880480315074	0.00431044956919177	NA	NA	NA
LCNL1	Down	DEseq2 edgeR limma	29.8782462633059	0.359610983767591	0.0147802222067627	0.362901159740109	0.013289839442598	0.745519726990191	0.415807540605187	0.0473137967555919
ETV4	Down	DEseq2 edgeR	39.4561173704749	0.373365271300663	0.0148311852457314	0.375573010531514	0.0137034128283053	NA	NA	NA
CACNA1A	Down	DEseq2 edgeR	49.1944478560597	0.331362627469221	0.0148731616438924	0.334342398043001	0.00942800930550627	NA	NA	NA
PRG2	Down	DEseq2 edgeR limma	686.830533617474	0.0769576571546191	0.0149222156030796	0.077308720349586	0.000223848851901044	3.55270158398053	0.0479358994061672	0.0394808105468101
IGHA2	Down	DEseq2 edgeR	55.6916338852123	0.0487684263009066	0.0149369410715268	0.0501743279247862	8.27157440290483e-05	NA	NA	NA
HMGB3	Down	DEseq2 edgeR	1001.79394071539	0.162313100113606	0.0150188582051507	0.162967688759929	0.000138110022673265	NA	NA	NA
TMEM59L	Down	DEseq2 edgeR	493.622210413033	0.331458933886101	0.0151628978317719	0.331270481564723	0.00338468180572824	NA	NA	NA
TEKT2	Up	DEseq2 edgeR limma	37.7246997308839	2.20315910941963	0.0152009086899762	2.20316622745013	0.0293025063376028	1.18345	2.57966430737589	0.00904474281584512
SLC44A5	Down	DEseq2 limma	9.68677833236944	0.155052899115762	0.0152857994313127	NA	NA	-1.43199	0.196533132005557	0.0274267751989835
TRIM67	Up	DEseq2 edgeR limma	230.10549666918	2.90989308052942	0.0152546997467564	2.90953801411539	0.00368443834481409	3.49598878365043	4.01885050483886	0.0198013418236233
HIRAP1	Down	DEseq2 limma	5.12739688166331	0.0677108339993369	0.0152612304754857	NA	NA	-2.61232	0.125808863681492	0.0174433305598727
LINC02683	Up	DEseq2 limma	4.06642099131889	10.8035237371936	0.0154061452223325	NA	NA	-2.39871	7.35468755848091	0.00280875005224349
RELL2	Down	DEseq2 edgeR	65.0750543267146	0.410189787771943	0.01548243060298	0.412310104136988	0.0156483244642551	NA	NA	NA
LOC101927888	Down	DEseq2 limma	6.02884236700422	0.19225164001604	0.0156263269374145	NA	NA	-1.68646	0.252960444518353	0.00948931382622022
PRELP	Down	DEseq2 edgeR limma	899.218971740983	0.393542790693233	0.0157213685843454	0.395602972860227	0.00333523538450546	5.60250707412913	0.343706259859442	0.0263866518132533
MKRN3	Down	DEseq2	8.4004473406217	0.0829494291714507	0.015848404375175	NA	NA	NA	NA	NA
KRT77	Down	DEseq2	4.7220010798237	0.0189498434109036	0.0161292539423137	NA	NA	NA	NA	NA
HBA2	Down	DEseq2 edgeR limma	10466.809066623	0.141970640762622	0.016187333072481	0.143029861181777	0.000550976329269819	8.30933134358873	0.0925215974264035	0.0100868791328415
RNASE2	Up	DEseq2 edgeR limma	21.2979981073214	2.08787973785133	0.0162431004708649	2.08137750976561	0.0471708448606678	0.440953387116467	2.3672108989988	0.0033639132164449
LOC105373170	Up	DEseq2 edgeR	144.066958556876	3.72976516957483	0.0162682529903257	3.72054413850852	0.00465062500072644	NA	NA	NA
FAM153CP	Down	DEseq2	20.2156134702223	0.157732630363978	0.016286144890786	NA	NA	NA	NA	NA
COL11A1	Down	DEseq2 limma	9.23902541325644	0.162277561401561	0.0164331440069557	NA	NA	-1.53309	0.149318963211614	0.02411507079071
SLC22A17	Down	DEseq2 edgeR	304.832526788551	0.451558243676294	0.0164415039331123	0.453311691114801	0.00595661218699804	NA	NA	NA
DACT2	Down	DEseq2 edgeR	165.827179392361	0.428589176775043	0.0165819522176519	0.430763509640207	0.00936897157585426	NA	NA	NA
CENPX	Down	DEseq2 edgeR	357.364564425385	0.496029528743614	0.0166136981361646	0.497737557773071	0.00681502079778549	NA	NA	NA
NPIPB15	Down	DEseq2 edgeR	153.349054511685	0.447547351815824	0.0166401985361512	0.449384719347856	0.0113652437709262	NA	NA	NA
SLC7A4	Down	DEseq2 edgeR	24.4462873843993	0.176300507198881	0.0166805371752973	0.179921164692284	0.00468996936924967	NA	NA	NA
TUBA3E	Up	DEseq2 edgeR	224.157998254818	2.17256275745422	0.0167529979420864	2.17100515168047	0.00798909503660352	NA	NA	NA
ARSI	Down	DEseq2 edgeR limma	23.4606322515515	0.420032647112574	0.0168707266867197	0.423472293426618	0.0284579631322828	0.506546256582875	0.489446829931944	0.0488581775690265
MMP9	Down	DEseq2 edgeR	87.8873146445259	0.492037877423818	0.0170620985831514	0.492950381912053	0.0278679264088246	NA	NA	NA
CEACAM3	Down	DEseq2 edgeR	19.8505575843617	0.308699329865692	0.0170455972820596	0.312160665350323	0.0117290346825482	NA	NA	NA
SLC5A12	Down	DEseq2 edgeR	23.1556416516257	0.300608890438922	0.0172634125868984	0.303298868757438	0.0106122055819865	NA	NA	NA
BNC1	Down	DEseq2 edgeR	48.0041979741337	0.192453966502916	0.0174330537913831	0.194901666184724	0.00581425565376753	NA	NA	NA
KRT8P37	Down	DEseq2	4.73694170879602	0.0188907553556545	0.0174720347985	NA	NA	NA	NA	NA
LGSN	Down	DEseq2 edgeR limma	23.3268490342475	0.231889409713446	0.0175140812682054	0.234943401283283	0.00594334287025375	-0.0178673	0.220341548640847	0.0366225490593121
SPTY2D1OS	Up	DEseq2 edgeR limma	14.7011717625643	2.40107999961742	0.0175733763848382	2.38388491981969	0.0323249010412934	-0.103769	2.68898519233702	0.00383342373356242
LOC124903372	Down	DEseq2	11.9163327799773	0.213794417022608	0.0176358115102829	NA	NA	NA	NA	NA
GUCA2A	Down	DEseq2 edgeR	256.901981042114	0.0429019537864285	0.0177157605548666	0.0433402162343201	0.000470018686345432	NA	NA	NA
CLEC4D	Down	DEseq2 limma	6.12322416123534	0.227536103386982	0.0177334204179415	NA	NA	-1.48888	0.320226125816303	0.0113550890457737
ERP27	Down	DEseq2 edgeR	73.1725277048054	0.376527056034283	0.0178087642636176	0.379080788584807	0.0125361512258289	NA	NA	NA
LOC440910	Down	DEseq2	5.32028883881976	0.0168166179544033	0.0179980342363171	NA	NA	NA	NA	NA
C16orf74	Down	DEseq2 edgeR	45.336103620588	0.314782499422699	0.0180439900520769	0.317356600560251	0.00987541382614315	NA	NA	NA
SOX30	Down	DEseq2 limma	7.86280841115263	0.199037696020538	0.0182149717424061	NA	NA	-1.37966	0.285226702282039	0.032614204998008
CERCAM	Down	DEseq2 edgeR	4232.40791752124	0.445723138487435	0.0181954114422853	0.446753773804172	0.00985363758985617	NA	NA	NA
DRAIC	Up	DEseq2 edgeR	102.739668837126	2.94682889649998	0.0181588238608655	2.9549204025456	0.00798165355695491	NA	NA	NA
GDPD3	Down	DEseq2 edgeR	138.091196256498	0.482969422650597	0.0182114359682659	0.485331325331191	0.0176932962353475	NA	NA	NA
RBFOX3	Down	DEseq2	14.6203003973299	0.183246288913671	0.0182122940667952	NA	NA	NA	NA	NA
CYP4F29P	Down	DEseq2	8.12807826823642	0.136045744247098	0.0181536943680299	NA	NA	NA	NA	NA
LINC00885	Down	DEseq2 limma	6.78846260764245	0.0774245519152119	0.018370943960341	NA	NA	-2.42762	0.117730427162799	0.02168124174398
CD22	Down	DEseq2 edgeR	351.718508350778	0.398361165994631	0.0183825073616899	0.399103552901417	0.00443976051538158	NA	NA	NA
EFNA1	Down	DEseq2 edgeR	664.955896889604	0.480621980791541	0.0185080698297448	0.482844257134831	0.00617260763413638	NA	NA	NA
LILRB5	Down	DEseq2 edgeR	7.76964619041538	0.0434984317444377	0.0185419415606723	0.0513324571374277	0.0004672941166566	NA	NA	NA
IGLV10-54	Down	DEseq2	9.60139958004703	0.0350118388537537	0.0185949595255498	NA	NA	NA	NA	NA
CCDC33	Up	DEseq2 edgeR limma	26.441342976622	2.33817975394675	0.0187163305300739	2.32944953842639	0.0289895721166993	0.660161292913701	2.68889736046121	0.015236441910051
OTC	Down	DEseq2 limma	4.90161305004493	0.11104003162902	0.0188336860565914	NA	NA	-2.35127	0.123018456185129	0.0102823367873986
ITIH5	Down	DEseq2 edgeR limma	1199.93835290961	0.440642480723144	0.018859471122211	0.442858962738709	0.00425893237270057	6.08070051185517	0.420193145914104	0.0418487148415417
HTR3E	Down	DEseq2 edgeR limma	9.93057959451573	0.0890990084872463	0.0191256791510241	0.0957845254627735	0.0013627896809104	-2.04911	0.0958222999993108	0.0277899972576975
FAM246C	Down	DEseq2	5.8172248640355	0.030808206881874	0.0192678924766394	NA	NA	NA	NA	NA
MYT1L	Down	DEseq2	6.93273659968353	0.132710615537203	0.019448826882991	NA	NA	NA	NA	NA
MORN3	Down	DEseq2 edgeR	33.5787338799964	0.27643097260887	0.0194643121553492	0.279706327986818	0.00868862476518645	NA	NA	NA
ZNF683	Up	DEseq2 edgeR	279.935684054359	2.65450061586986	0.0195035064357364	2.65825491775439	0.0049668038917665	NA	NA	NA
HTR3A	Down	DEseq2	7.8076338493169	0.142971210197876	0.0198125362822106	NA	NA	NA	NA	NA
PPM1N	Down	DEseq2 edgeR	34.2161140002201	0.342524120478916	0.0197955015115837	0.344377652021383	0.0134213782666149	NA	NA	NA
DUXAP10	Down	DEseq2 edgeR limma	22.2103913306923	0.401087413922114	0.0198471392315265	0.403523906901926	0.025816223735038	0.378688579263047	0.410527214903855	0.0339466219600137
GPC4	Down	DEseq2 edgeR	487.197	0.342970266308749	0.0199830629520008	0.34458541672205	0.00507254485971493	NA	NA	NA
MAPK8IP2	Down	DEseq2 edgeR	132.941401920659	0.428093755981962	0.0202260650293909	0.429700087416307	0.0124707087750232	NA	NA	NA
HTRA4	Down	DEseq2 edgeR limma	1523.69842455667	0.167788660166457	0.0203330848905398	0.168352624954051	0.000267899669573667	5.66623155581448	0.129233811563494	0.0152529645579741
LINC00605	Down	DEseq2 edgeR	20.1496600039349	0.237795467815356	0.0203560347139733	0.24222662321406	0.00848720976139147	NA	NA	NA
HBQ1	Down	DEseq2 edgeR limma	17.8167723855723	0.142760967377838	0.020415279273558	0.147439049187592	0.00275055260404316	-1.02497	0.0876493268056606	0.0196893934194335
FIGNL2	Down	DEseq2 edgeR	18.1709171134993	0.317866291976044	0.0205889871238411	0.322139879493103	0.0148485805458808	NA	NA	NA
CYGB	Down	DEseq2 edgeR	163.81560506757	0.458021508133907	0.0207585079091368	0.459516232087509	0.0133391039322675	NA	NA	NA
WNT2B	Down	DEseq2 edgeR	203.467043895881	0.46004612217897	0.0208323931838309	0.46176427126449	0.0115312350704812	NA	NA	NA
XAGE3	Down	DEseq2 edgeR	36.472388260926	0.178206101763381	0.0208843619363311	0.180683042378617	0.0057722162300872	NA	NA	NA
DDX52	Up	DEseq2 edgeR limma	15.3859801387031	3.60498674259056	0.0210040892837693	3.5705986120546	0.0106384299596268	-0.359917	4.00867896831558	0.0215952327609724
KLHL30	Down	DEseq2 edgeR limma	41.413057655971	0.41194972380304	0.0211809368587401	0.414878149124382	0.0233958951768301	1.24554941770577	0.399998171135285	0.0254975906080716
MAPK8IP3-AS1	Down	DEseq2 limma	5.53535724278698	0.13241188233762	0.0211184148999257	NA	NA	-2.17777	0.171491669111112	0.0223069633580885
LINC01235	Down	DEseq2	12.7163080759721	0.296639979149065	0.0214363052806906	NA	NA	NA	NA	NA
SPEF1	Up	DEseq2 edgeR	16.8086538382046	3.48478036599813	0.0216002234156542	3.45444259555477	0.0118308363501545	NA	NA	NA
TPTEP1	Down	DEseq2 edgeR	106.929228010967	0.378309910904876	0.0215632429505421	0.379855414076818	0.0114545400502273	NA	NA	NA
DSCR8	Down	DEseq2	8.08991886896667	0.0877264244806115	0.0216955260719746	NA	NA	NA	NA	NA
TYW1B	Up	DEseq2 edgeR limma	61.1273766965284	2.18589378953259	0.0219724097955191	2.18384156083257	0.0262328999079169	1.83145877063464	2.35808359022989	0.0406401219582542
RPL10AP2	Up	DEseq2 edgeR limma	10.5328259207027	2.81169657698606	0.0219345416637999	2.77682817163731	0.0246991769050274	-0.619133	3.03417630589586	0.00663733801152589
S100P	Down	DEseq2 edgeR	278.627206969981	0.137058149218169	0.0223975363018439	0.137797180319218	0.00039586889090292	NA	NA	NA
CCSAP	Down	DEseq2 edgeR	298.726056353701	0.485903346642185	0.0224657113422198	0.487230560949541	0.00951900977840865	NA	NA	NA
PDCD1LG2	Down	DEseq2 edgeR limma	168.303024035925	0.481765326013579	0.0226229230319395	0.482465234937025	0.0157864534284046	3.32241162281494	0.475427465349823	0.0485520251190807
SCGB1D4	Up	DEseq2 edgeR	23.2913236342467	6.4005561879249	0.0226133116220323	6.36128775098712	0.00642802627174617	NA	NA	NA
TAS1R3	Down	DEseq2 edgeR	15.7031521744884	0.331554024180678	0.0226718323605775	0.335808969070751	0.0178126758433294	NA	NA	NA
MEP1A	Down	DEseq2 edgeR limma	80.7936653589322	0.0597104787131888	0.0226931534064881	0.0606795297676581	0.00010840232479178	0.282009213489633	0.0362941339793218	0.0311985634604274
ADGRF1	Up	DEseq2 edgeR	206.682298679759	2.24736048757161	0.0227889211383929	2.2512209642411	0.0106726551613279	NA	NA	NA
MTUS1-DT	Up	DEseq2 edgeR	80.7705535858346	2.42225938544248	0.0228671505799884	2.41720571301036	0.0173063862521002	NA	NA	NA
GRIA1	Down	DEseq2 edgeR limma	121.778911632112	0.378304065529035	0.0228921674760481	0.380926769399762	0.01142276030815	2.6908688497077	0.376321577584328	0.0454065721132506
GPR78	Down	DEseq2 edgeR limma	718.457063871177	0.125341679169599	0.0230311303174707	0.125872771095102	0.000376781073965637	4.21029604744972	0.0934378542714185	0.0294276214507543
KRT18P60	Down	DEseq2 limma	4.90868975697936	0.153270265935037	0.023155965542732	NA	NA	-2.03758	0.272566665383891	0.021762586629896
ODAPH	Down	DEseq2 edgeR limma	20.3429281357236	0.115806149098904	0.0232710241661732	0.119308297665191	0.00173352549040185	-1.15958	0.0510287853103767	0.00882293349342302
AGXT	Down	DEseq2 edgeR limma	46.5015505743079	0.0287349658498529	0.0236277540281201	0.0301889581028378	2.93973525873166e-05	-1.09428	0.0350788774828207	0.0499768744638391
SH3GL2	Down	DEseq2	13.7951172401427	0.232090359041738	0.02376570554204	NA	NA	NA	NA	NA
ISM2	Down	DEseq2 edgeR limma	6652.07574145842	0.0896989442721965	0.0237252062370862	0.0900552667654184	0.0017422376399517	6.69568065801886	0.0403556971017591	0.0200150666886835
ARID3A	Down	DEseq2 edgeR	1011.04221357155	0.414864305307792	0.0237680897385796	0.416124939635662	0.00531453924844657	NA	NA	NA
KLF1	Down	DEseq2 limma	9.17164472575858	0.239335141341271	0.0237490756037432	NA	NA	-1.16312	0.276871111538896	0.036153146450254
SCN4B	Down	DEseq2 edgeR	35.0545586404652	0.369503813369502	0.0237894755286314	0.372741322794641	0.0184951197424991	NA	NA	NA
MACC1-AS1	Up	DEseq2 edgeR limma	66.8851057181067	2.30731467303799	0.0240867432687669	2.30928864952478	0.0225884802743086	1.93435457386706	2.2926218090553	0.0496871491998351
PLCL2	Down	DEseq2 edgeR	372.037540752501	0.424632490445513	0.0242945132799096	0.426304951232584	0.00674714823045434	NA	NA	NA
PRAM1	Down	DEseq2 edgeR limma	77.6420434104328	0.357454134429269	0.0242814866565271	0.36019340347784	0.0134386019382886	2.00440353029591	0.299688811791125	0.0178763635956963
LINC01602	Down	DEseq2 limma	12.6480433491174	0.0988158831964566	0.0243448886644273	NA	NA	-1.81139	0.0850860653528768	0.0225225354937841
PTCRA	Down	DEseq2	12.5114884584928	0.283661205086897	0.0245112951252481	NA	NA	NA	NA	NA
EPHA3	Down	DEseq2 edgeR	42.1556773893107	0.358291149588872	0.0247463520215394	0.360515398640077	0.0166443003248628	NA	NA	NA
COL27A1	Down	DEseq2 edgeR	1253.37761028883	0.475675322595745	0.024854093762797	0.477578572088645	0.00666375475306824	NA	NA	NA
FA2H	Down	DEseq2 edgeR	35.8858903110025	0.386493103505397	0.0248999319312076	0.389734218163937	0.0213223494345698	NA	NA	NA
EZHIP	Down	DEseq2	4.66613934270227	0.0744776981668686	0.0249453797793892	NA	NA	NA	NA	NA
REEP1	Down	DEseq2 edgeR	99.763330628825	0.457204648048107	0.0251350442240701	0.459621253290138	0.0238343141006432	NA	NA	NA
SLC4A10	Down	DEseq2 limma	10.4782888852493	0.327713554364206	0.0258216742869674	NA	NA	-0.701555	0.425763605711496	0.0422357425812349
PNMT	Down	DEseq2 edgeR	12.7467708454438	0.273088806883347	0.0258136510191699	0.279333205453755	0.0130281823145568	NA	NA	NA
LOC107984948	Down	DEseq2	6.76019814404887	0.134894909184383	0.0260746887320054	NA	NA	NA	NA	NA
IGKV3-15	Down	DEseq2 edgeR	34.2664030997378	0.14128508386005	0.026614009736947	0.143414794927455	0.00525994166462505	NA	NA	NA
AOC1	Down	DEseq2 edgeR limma	33025.4135795275	0.0788172726096924	0.0267004294612631	0.0791668257126816	0.00362998956997341	8.86632796350072	0.0446847415957511	0.0312241445434599
KRT8P11	Down	DEseq2	10.5073271504202	0.122664653116251	0.0267015555950551	NA	NA	NA	NA	NA
LINC00540	Down	DEseq2 limma	4.46347535386189	0.170095966996823	0.0267211553206083	NA	NA	-2.10271	0.264540807021281	0.0154157019843136
CHRNE	Down	DEseq2 edgeR	44.8662694762106	0.358793036872595	0.0267551939472968	0.36111124932842	0.0170101760236528	NA	NA	NA
LIFR-AS1	Down	DEseq2 edgeR limma	13.2307782116872	0.38819334643178	0.0268892312063141	0.393288819830306	0.0328232068515928	-0.320026	0.441698014320464	0.0342108114715413
TNC	Down	DEseq2 edgeR	5018.52475818549	0.410729308066792	0.0268858572839738	0.413209454523434	0.0149404088843129	NA	NA	NA
LOC100507403	Up	DEseq2 edgeR limma	42.3874492112921	2.3370113813482	0.0269188537150745	2.33822338000461	0.0276659984147275	1.29379078702826	2.34737070186725	0.043709132064461
VNN3P	Down	DEseq2 edgeR limma	10.2916247613709	0.254140222167154	0.0270843566778826	0.261597662077889	0.0116977010223353	-1.0409	0.245766420931517	0.0232068515210763
NPR3	Down	DEseq2 edgeR	717.144384363527	0.432911469249998	0.0271311254096541	0.434032240838824	0.00773719413099408	NA	NA	NA
RYR3	Down	DEseq2 edgeR	77.6857874497512	0.439509757421986	0.0271800568634928	0.441751829488809	0.0247753769834972	NA	NA	NA
LINC00705	Up	DEseq2 limma	5.72453784555872	5.80440441370622	0.0272956300544731	NA	NA	-1.94415	6.09411413485279	0.0200560860314746
KRT85	Down	DEseq2 edgeR	62.4098948115166	0.259809154605467	0.0272748396213633	0.262127907584163	0.0101376357394115	NA	NA	NA
PI3	Down	DEseq2 edgeR	16.8505893236684	0.236852203289577	0.0272755812624605	0.24195850848951	0.0111495279876528	NA	NA	NA
ODAD1	Up	DEseq2 edgeR limma	68.2743911288116	2.20951171618187	0.0272471187804239	2.21033464914916	0.02787945508796	1.97290842276422	2.79637929638654	0.0116272380485368
LOC107984016	Down	DEseq2 edgeR	23.5247252677433	0.448512785237921	0.0274532212423372	0.451712865683634	0.0423039524915077	NA	NA	NA
RIMKLA	Down	DEseq2 edgeR	24.3111505499487	0.304958388529148	0.0275564436388197	0.308528192741159	0.0149915727893941	NA	NA	NA
LINC01502	Up	DEseq2 edgeR	770.045790068472	3.0913019181318	0.0276296817394604	3.09800969719938	0.00716543068915673	NA	NA	NA
SLC2A14	Down	DEseq2 edgeR	21.6215728531548	0.163279803486454	0.0276243629006793	0.167777529362517	0.0081443478960293	NA	NA	NA
MAGEA11	Down	DEseq2	5.10785514852226	0.105016784351966	0.0276690690316589	NA	NA	NA	NA	NA
LOC102724594	Down	DEseq2 edgeR	6.46103248321707	0.051862379270405	0.0278204753012377	0.061685919920511	0.000846998188467871	NA	NA	NA
HEATR4	Down	DEseq2	13.5497	0.217831918008424	0.0279917630775937	NA	NA	NA	NA	NA
FOXA2	Up	DEseq2 edgeR limma	25.9734153352877	2.74550894710547	0.0281014195075529	2.74084229577219	0.021223445346705	0.505922641474773	2.82383099094837	0.0399107773047665
MEOX1	Down	DEseq2 edgeR limma	82.1342943882952	0.418125251204269	0.0281430198102973	0.419276385252426	0.0202337504057962	2.19475420793408	0.37338239024071	0.0270356448260311
ESX1	Down	DEseq2	11.3109168191172	0.0773809869589798	0.0284647097650708	NA	NA	NA	NA	NA
AFF2	Down	DEseq2 edgeR	48.2477548678218	0.310638459262047	0.0288071747908052	0.313652487178557	0.0140792175357774	NA	NA	NA
SLC8A2	Down	DEseq2	8.20552818330064	0.0625246932875998	0.0288270848694048	NA	NA	NA	NA	NA
CLDN19	Down	DEseq2 edgeR	293.351836246602	0.057984510210263	0.0289569211798925	0.0584662998894238	0.000829424006236534	NA	NA	NA
GJA5	Down	DEseq2 edgeR	892.71060216995	0.208357766517878	0.029020998043521	0.209395125246947	0.000560459445085413	NA	NA	NA
C2orf50	Up	DEseq2 edgeR limma	11.233814748532	3.3330538036062	0.0289266557324901	3.27974395437993	0.0173969275238963	-0.70091	3.33373203511579	0.0382235096017537
IGKV1D-17	Down	DEseq2	10.6149616765408	0.0483452080785393	0.0290256533944227	NA	NA	NA	NA	NA
SOD3	Down	DEseq2 edgeR	3576.26598319601	0.440454407232316	0.0290049318583626	0.442705342344281	0.0133768629945841	NA	NA	NA
CEMIP	Down	DEseq2 edgeR limma	198.075956583139	0.409137063640737	0.0289825755097412	0.41197125949425	0.0126070569335159	3.42663070632115	0.356832583655598	0.023061928062814
SLC4A1	Down	DEseq2 edgeR limma	270.791638907984	0.140336545286277	0.0290209291752949	0.141733979528737	0.00056552460192798	2.89415404385629	0.0763995023990742	0.0159604419085713
SBK1	Down	DEseq2 edgeR	29.7330300654474	0.470970241714114	0.029389129245376	0.473892859443307	0.0452484765803487	NA	NA	NA
RBP5	Down	DEseq2 edgeR	77.1204755089744	0.454326976737095	0.0295295637432047	0.45668848122861	0.0291763851771109	NA	NA	NA
RUNDC3A	Down	DEseq2	33.121278727272	0.497228360807944	0.0295167512752101	NA	NA	NA	NA	NA
RPL13AP11	Up	DEseq2 edgeR limma	11.4786084912945	2.72633991376344	0.029704536062553	2.69830635528443	0.0291773406159366	-0.518281	3.0482118577946	0.00801536166042489
ANKRD24	Down	DEseq2 edgeR	148.16207901406	0.392864059152587	0.0297649031242619	0.394627132772121	0.0131730172665901	NA	NA	NA
NELL2	Down	DEseq2 edgeR	23.5788757591993	0.33945705696258	0.029790955892452	0.342189078099785	0.0196508505426605	NA	NA	NA
MMP23B	Down	DEseq2 edgeR	15.4714599414605	0.415821001555018	0.0299161728605321	0.419743922255778	0.0388896125488081	NA	NA	NA
LMO7DN-IT1	Up	DEseq2 edgeR limma	28.6189197370287	2.84691655752424	0.0299205730622638	2.8322221601947	0.017449078514311	0.540569200691294	4.26866156935762	0.0142941998701434
IL22RA1	Up	DEseq2 limma	7.54734261008555	3.40265675566814	0.0303571873381541	NA	NA	-1.20075	4.03540561169871	0.00577995740811304
ANKRD18A	Down	DEseq2 edgeR	13.9374446698907	0.282682817565269	0.0303044409867305	0.288065803236889	0.0151734565057624	NA	NA	NA
NRXN3	Down	DEseq2 edgeR	249.545741694916	0.384878758111639	0.0305197343570578	0.387241461353695	0.0100413064499856	NA	NA	NA
FPR2	Down	DEseq2 edgeR	26.1803737120975	0.399033846275142	0.0303534480519146	0.401351411136433	0.0286346583085931	NA	NA	NA
MMP12	Down	DEseq2 edgeR limma	374.026545637696	0.104388176954752	0.0306959133006831	0.105082510173196	0.000884198937479608	2.88758545784781	0.0735452985889325	0.0411450897940617
FAM163A	Down	DEseq2 limma	4.37968761601311	0.171728686288404	0.030821988342824	NA	NA	-2.23842	0.183586315649712	0.0112073851293779
ADAMTS3	Up	DEseq2 limma	22.3287959867288	2.08257251388418	0.030835040462174	NA	NA	0.476700762442723	2.44801328602394	0.0112332913844775
HSD3BP2	Down	DEseq2 edgeR limma	8.92699458348656	0.122580019530545	0.0308992441874595	0.129996117654907	0.00254752553345472	-1.95879	0.0940919104792998	0.0158024685653683
MSLNL	Down	DEseq2 edgeR	25.5110690741177	0.325483298163566	0.0309129529030358	0.329704577737578	0.0185074102417545	NA	NA	NA
EML6	Up	DEseq2 edgeR	141.911	2.01050987729825	0.0310333319450292	2.00721890149749	0.024804773920118	NA	NA	NA
SGCD	Down	DEseq2 edgeR	165.983474676335	0.294307810369102	0.0310507681363956	0.296555952321729	0.0109033435516743	NA	NA	NA
ATP2C2	Up	DEseq2 edgeR	214.393927719232	2.77000591994003	0.0310500067141785	2.77709970245939	0.0104447089882418	NA	NA	NA
LONRF3	Up	DEseq2 edgeR limma	50.7202147962926	2.10077359043907	0.0311682112519627	2.09837268571326	0.0396174119202956	1.57896578043505	2.42147313004292	0.033107629632674
KIF23-AS1	Up	DEseq2 edgeR	117.447132617447	2.0215848077447	0.0311930548404986	2.02943703232955	0.028078066162492	NA	NA	NA
TDRD5	Up	DEseq2 edgeR	13.8512289633042	3.73047839020382	0.0315217320027516	3.67455451482861	0.0144911230897549	NA	NA	NA
PLEKHG4B	Down	DEseq2 edgeR	39.7758193118797	0.374016930044618	0.0315349332409686	0.377009417195771	0.0219291338455084	NA	NA	NA
LINC01356	Down	DEseq2 edgeR limma	11.8375290204202	0.141255334326168	0.0321419015411825	0.146996716447946	0.00524196114954245	-1.56173	0.136614969227563	0.0489833548906757
LINC02076	Up	DEseq2 limma	4.12407919631301	6.83062576573158	0.032137985700374	NA	NA	-2.31238	6.22609494550074	0.00878709391439437
KRT18P17	Down	DEseq2 limma	11.0728650609052	0.258480795688787	0.0323816981714963	NA	NA	-0.894148	0.280448004868389	0.0285963797195163
PPFIBP2	Down	DEseq2 edgeR	349.168885805382	0.464433970182857	0.0327160842273986	0.466176849104534	0.0112271438837476	NA	NA	NA
MYOZ1	Down	DEseq2 edgeR	67.0375390504707	0.185972029982478	0.0326242188365455	0.18801312096797	0.012107418997636	NA	NA	NA
ANKRD36BP2	Down	DEseq2 edgeR	53.3475358746496	0.3041478590997	0.0328903977510674	0.306601285204952	0.0144918372479128	NA	NA	NA
CRISP2	Down	DEseq2	5.97629321086667	0.157609309850912	0.0329634073775808	NA	NA	NA	NA	NA
MACC1-DT	Up	DEseq2 edgeR limma	18.3919244805914	2.71012464439943	0.0329105391407181	2.69520003781578	0.0266488501130399	0.0683886450793662	2.64902041437713	0.0360904609075155
PBK	Up	DEseq2 edgeR limma	42.6495286534231	2.05802338941937	0.0330497662196309	2.0569412683442	0.0470071947440557	1.36142577037418	2.16161535833451	0.0345357952326538
SLC9A7P1	Down	DEseq2 limma	7.72754180837861	0.300578916391342	0.0327794158883611	NA	NA	-1.1477	0.400542720244607	0.0325076776083044
EXOC3L4	Down	DEseq2 edgeR	31.6763016202963	0.474526982269375	0.0328270633966931	0.476624309732317	0.0455912794658429	NA	NA	NA
C2CD4A	Up	DEseq2 edgeR	122.161054971235	3.09412242449957	0.0328356357678876	3.09690904161893	0.0127386707709427	NA	NA	NA
PDXDC2P-NPIPB14P	Down	DEseq2 edgeR	64.2725504363393	0.480079689076934	0.0329156279485064	0.482558022434934	0.0384634040299631	NA	NA	NA
TAC3	Down	DEseq2 edgeR limma	3326.24013287677	0.0729876980369182	0.0332989849704086	0.0732507791379244	0.00126156848744611	5.33350926394358	0.0155949201795387	0.0135103665079613
TDGF1	Up	DEseq2	8.08350821380819	5.77342678172203	0.0334115696455795	NA	NA	NA	NA	NA
L1TD1	Down	DEseq2 edgeR limma	16.1860988211097	0.177350413121665	0.0334992880550719	0.18158738038681	0.00502883137653791	-1.00893	0.0901548605454758	0.0120635563015411
DRD1	Down	DEseq2	9.65807042678796	0.133046207957179	0.0336464837767231	NA	NA	NA	NA	NA
SP9	Down	DEseq2 limma	4.22750060184895	0.128863518450219	0.0337658114440183	NA	NA	-2.45631	0.206241237123846	0.0294683606750513
CBR3-AS1	Down	DEseq2 edgeR	50.14	0.385209102760934	0.0339188805247188	0.387675177860575	0.0231190492624005	NA	NA	NA
CYP4Z1	Down	DEseq2 edgeR	11.0505727586358	0.278846234818209	0.0339885153769097	0.285717293153418	0.0169527798365334	NA	NA	NA
NKILA	Down	DEseq2 edgeR limma	11.7995582957196	0.378404059859802	0.0342074007550885	0.384116386865339	0.0345928157253094	-0.493719	0.478999246768634	0.0421291265263141
LINC02273	Down	DEseq2 edgeR	14.4480549955695	0.306581963151884	0.0344095876594143	0.311028570652257	0.0190161422098407	NA	NA	NA
LGI3	Down	DEseq2	12.8098617012111	0.270537662271574	0.0345221484574855	NA	NA	NA	NA	NA
LOC124901333	Down	DEseq2 edgeR	23.4482108312272	0.34468674725704	0.0347434279625017	0.348229479849675	0.0231400526140479	NA	NA	NA
NR1H4	Down	DEseq2	6.5697554829585	0.141587389267981	0.0349296640777227	NA	NA	NA	NA	NA
BLK	Down	DEseq2 edgeR	8.27416086559965	0.244097958506607	0.0353895381999353	0.251953167619569	0.0148259383378923	NA	NA	NA
SMIM1	Down	DEseq2 edgeR	14.2017053458855	0.295673413927558	0.0354365022444865	0.300795125182188	0.0191384482458296	NA	NA	NA
STARD10	Down	DEseq2 edgeR	344.925469038447	0.472306829071354	0.0355325312950648	0.474021644391567	0.0126523269189825	NA	NA	NA
ADPRHL1	Up	DEseq2 edgeR	272.224579783729	2.0418161467681	0.0354812549833175	2.04117912278805	0.0142904883807032	NA	NA	NA
CRYBG2	Down	DEseq2 edgeR	76.280384896048	0.485380508123201	0.0359339796064085	0.487574310180945	0.0393252089908374	NA	NA	NA
LY9	Down	DEseq2	46.2270907127948	0.493718709009137	0.0359477596153326	NA	NA	NA	NA	NA
ATG9B	Up	DEseq2 edgeR	941.24159222353	2.36585776799891	0.0363365514373148	2.37209155438317	0.00941327123754435	NA	NA	NA
LINC00607	Down	DEseq2 edgeR	39.9271092312581	0.339723250738749	0.0364647587870024	0.341387625815148	0.0192981281703841	NA	NA	NA
LOC105373289	Up	DEseq2 limma	10.0229249649852	2.64524272960989	0.0368207612781182	NA	NA	-0.689603	2.96988553315396	0.0104611035707317
AGTR1	Down	DEseq2 edgeR	85.8767	0.462357963248714	0.0367707142495433	0.464870502081579	0.0323485739608055	NA	NA	NA
HLF	Down	DEseq2 edgeR	71.9242368100429	0.463670786078638	0.0367291715593592	0.465874775296734	0.0349649511977808	NA	NA	NA
IGKV3D-20	Down	DEseq2	9.79287744450072	0.0710984701515368	0.0373718400727035	NA	NA	NA	NA	NA
PROM2	Down	DEseq2 edgeR	68.4088625681435	0.430255443779554	0.0373458246354824	0.433397864288152	0.0298534341880533	NA	NA	NA
ARHGEF4	Down	DEseq2 edgeR limma	43.0598317600786	0.261031576882449	0.0373421673614812	0.264310189471822	0.0121636493977265	0.671134726342146	0.153815458274861	0.0318291437604992
FLJ16779	Down	DEseq2 edgeR	36.4779786539563	0.18424676204366	0.0374072787267661	0.186914852560109	0.0126766998755585	NA	NA	NA
ATP13A3	Up	DEseq2	11725.4145760079	2.09611857974221	0.0375212360442051	NA	NA	NA	NA	NA
SCRG1	Down	DEseq2 edgeR	26.047826581175	0.295656750917761	0.0376057924635709	0.298851787687173	0.0184417486496135	NA	NA	NA
EDN2	Up	DEseq2 limma	18.4767544771384	2.06821317441284	0.0377138353038466	NA	NA	0.226078768508585	2.38062341222357	0.0127652017569843
PLPP2	Down	DEseq2	214.159653541192	0.497996126342841	0.0376996933131248	NA	NA	NA	NA	NA
LHX4	Down	DEseq2 edgeR	61.6701662131088	0.486808672359323	0.0383977966055889	0.489288852880896	0.0433920811698672	NA	NA	NA
ENPP7P11	Up	DEseq2 limma	8.33345161572665	3.44702794161624	0.0385281680105989	NA	NA	-1.10334	3.62307297286745	0.0155604216123844
FAR2P1	Down	DEseq2 edgeR	10.1444071715971	0.127056877174002	0.0388298659446784	0.133340289096586	0.00674748014950228	NA	NA	NA
PRRG4	Down	DEseq2 edgeR	366.556837935056	0.487170138482276	0.0388414810430643	0.488874125742034	0.0143390394691666	NA	NA	NA
BMP8A	Up	DEseq2 edgeR	378.290915544282	2.11384112431348	0.0390385569680496	2.11432741268895	0.013363949967216	NA	NA	NA
LOC101927245	Down	DEseq2	14.2115340903521	0.445337915345177	0.0390460971660129	NA	NA	NA	NA	NA
GCM1	Down	DEseq2 edgeR	393.560777185425	0.110463409716034	0.0391855959569205	0.111031883159012	0.00138918521894825	NA	NA	NA
CACNA1I	Down	DEseq2 limma	6.25164599435963	0.220056597088281	0.0392423808558346	NA	NA	-1.70226	0.308833213748937	0.0462307740667014
ACMSD	Up	DEseq2 edgeR limma	17.3452304542312	2.47365973449134	0.0396620361847029	2.45839562817351	0.0388625126125499	0.0474802308584692	2.52510053362913	0.0391752631537382
SLC29A2	Down	DEseq2 edgeR	57.9962738591335	0.453335137836727	0.0396860948968363	0.456032930231614	0.0356670603999317	NA	NA	NA
LOC100418723	Down	DEseq2 limma	4.83804681518297	0.201785277706502	0.0398921898061303	NA	NA	-2.01022	0.282529079981984	0.0266083791001217
METTL27	Up	DEseq2 edgeR limma	232.925948333508	2.15047463908803	0.0398933901323907	2.14808372118557	0.0167149641378138	3.68931437779888	2.53273711503987	0.0448286152918288
BNIP3P1	Up	DEseq2 limma	5.09956112055986	3.90465043262355	0.0400089491411803	NA	NA	-1.71686	4.0400825937455	0.00338883170819812
PTGS1	Down	DEseq2 edgeR	454.157384023285	0.401077207947375	0.0403863360427337	0.402670822824028	0.0131798546944396	NA	NA	NA
XK	Down	DEseq2	13.7248971847791	0.442207603617149	0.0404551201418567	NA	NA	NA	NA	NA
KISS1R	Down	DEseq2	5.80818001317972	0.160973294086303	0.040505780162119	NA	NA	NA	NA	NA
PIGR	Down	DEseq2 edgeR	407.335750822582	0.373693999989653	0.0407152564093926	0.37620229150404	0.012837612799743	NA	NA	NA
RGS7BP	Down	DEseq2	7.79318025277867	0.197042045805572	0.0408095802953239	NA	NA	NA	NA	NA
SHISAL2B	Down	DEseq2 edgeR	78.5556235618462	0.359523767143008	0.040792168669482	0.359888624466471	0.0206064352667042	NA	NA	NA
HMCN2	Down	DEseq2 edgeR limma	236.386641785557	0.40854512811148	0.0408382258753693	0.41116175094566	0.0152274034065759	3.63332744632848	0.324142630824573	0.0253944708881984
LINC01820	Down	DEseq2 limma	6.84275082776374	0.166762765564213	0.0416094854508344	NA	NA	-1.96285	0.175293475396461	0.0337744025187033
SUPT4H1	Down	DEseq2	7.15402551771395	0.292243270583006	0.0416053286421185	NA	NA	NA	NA	NA
GATA3-AS1	Down	DEseq2	6.06054400467672	0.120723374225121	0.0420156750502422	NA	NA	NA	NA	NA
FRRS1L	Down	DEseq2	9.1382411725958	0.213532834723328	0.0421817192735993	NA	NA	NA	NA	NA
PROSER2-AS1	Down	DEseq2 edgeR	132.604855183042	0.371406118008308	0.0427776195094707	0.372912662725837	0.0184442942876067	NA	NA	NA
C1QL1	Down	DEseq2 edgeR	33.5697130353869	0.397959232528109	0.0429459023961794	0.399671920546429	0.0304861783994242	NA	NA	NA
HNF1A-AS1	Up	DEseq2 edgeR limma	19.0098090852038	2.64757899682032	0.0430810498562691	2.64359348377852	0.0324843016062634	0.0983981427394444	2.73005861561698	0.0364407557207892
SLC5A5	Down	DEseq2 limma	4.30412267624494	0.1783301365113	0.0431108133673213	NA	NA	-2.2887	0.198869065403784	0.016877062777184
HEMGN	Down	DEseq2 edgeR limma	25.1845978540783	0.233894357978557	0.0431768534481503	0.238400787086801	0.0105558288114492	-0.256768	0.116363180461257	0.0276072939878878
GJB7	Down	DEseq2	7.31293971425429	0.12437731654532	0.0432139496964128	NA	NA	NA	NA	NA
TLE6	Down	DEseq2 edgeR	568.270422989148	0.400617438147703	0.0434325579897601	0.401985389728726	0.0141647496326774	NA	NA	NA
SH2D3A	Down	DEseq2 edgeR	315.749606634265	0.449854613234606	0.0439620037609147	0.45182863889409	0.0159312301030758	NA	NA	NA
LOC124905143	Up	DEseq2 edgeR limma	15.0570145421401	2.89672294278745	0.0442371850771565	2.87899792695913	0.0280015463309569	-0.296575	3.41688095631149	0.0217884996218995
NIM1K	Down	DEseq2 edgeR	19.7579957921455	0.297232210102411	0.0443616446037415	0.301823642412503	0.0224979099578015	NA	NA	NA
C4BPB	Down	DEseq2 edgeR	28.700226917435	0.359918379630044	0.0446050583974526	0.363194697770662	0.0263147076690435	NA	NA	NA
SNCA	Down	DEseq2 edgeR	275.398842205014	0.488360356915187	0.0451081884936585	0.490637949281109	0.0192372144939131	NA	NA	NA
PTGER3	Down	DEseq2 edgeR	339.055138351602	0.203874111358184	0.0453773999791077	0.205201151027619	0.00180041704924039	NA	NA	NA
KCNH1	Up	DEseq2 edgeR	112.476306209958	2.3751210734163	0.0452479205765822	2.36848131608469	0.0243576678960386	NA	NA	NA
ADTRP	Down	DEseq2 edgeR	14.4029125647838	0.371658824972346	0.0452625869011545	0.375140409572807	0.0341399830630771	NA	NA	NA
PRKY	Down	DEseq2 edgeR	17.5146134852236	0.331431402986125	0.0454905763983244	0.336502751781934	0.0278823556691446	NA	NA	NA
DMD	Down	DEseq2 edgeR	325.902772618673	0.466002356019078	0.0456330319696118	0.468357021405386	0.0172969566761981	NA	NA	NA
SLC25A18	Down	DEseq2 edgeR	30.5067125407467	0.408643507668438	0.0455592355993145	0.411723575492031	0.0347733391903139	NA	NA	NA
ATP2B2	Down	DEseq2 edgeR	36.0257119762397	0.239156527035447	0.0457089795344127	0.241894671688915	0.0172331357657214	NA	NA	NA
SLC26A8	Up	DEseq2 edgeR limma	37.4308354760372	2.37671127336961	0.045770330608806	2.36828645836394	0.0358335507808162	1.0524573565417	2.69778936890296	0.0494654839508603
PADI2	Down	DEseq2 edgeR	104.846258094069	0.417165768997451	0.0458648312206147	0.418927481319737	0.0263507458880073	NA	NA	NA
TEKT1	Up	DEseq2 limma	14.1454218479202	2.16410804975061	0.0462973020186885	NA	NA	-0.139308	2.36677531317181	0.0092606014313008
SAMD11	Up	DEseq2 edgeR	158.292559009271	2.29590490368975	0.0463911532875063	2.29271841305893	0.0223745333982956	NA	NA	NA
CD160	Down	DEseq2	37.5422232361342	0.470741093724016	0.0464642327275624	NA	NA	NA	NA	NA
KCNE4	Down	DEseq2 edgeR	147.180565157389	0.320359274602137	0.0471120088310249	0.322793104595943	0.0190847264485023	NA	NA	NA
ITGB8-AS1	Up	DEseq2 limma	17.3055560883966	2.25866004378042	0.0471525017210479	NA	NA	0.0884853663981974	2.35063721865703	0.0288572681390331
BRINP2	Up	DEseq2 edgeR	557.040753733248	2.45113315419646	0.0473583948379207	2.45586697417298	0.0153361835087933	NA	NA	NA
ECEL1P2	Down	DEseq2	5.6075607868027	0.209932046046174	0.0473561513124265	NA	NA	NA	NA	NA
JSRP1	Down	DEseq2	12.8580842059542	0.128036086704337	0.0473329998446691	NA	NA	NA	NA	NA
QPRT	Down	DEseq2 edgeR	645.249769021132	0.447239212629168	0.0476750082222528	0.447945455310889	0.0157252641255667	NA	NA	NA
IGSF9	Down	DEseq2 limma	6.28944642519036	0.299520373652011	0.0477532932431038	NA	NA	-1.49215	0.318259767149881	0.0187974642133622
CD300H	Down	DEseq2 limma	4.0990199610495	0.188858012990519	0.0477600019295863	NA	NA	-2.23502	0.219385273513729	0.0266189350919374
CASQ2	Down	DEseq2	11.2911194072579	0.205902638729378	0.0479892813154779	NA	NA	NA	NA	NA
HPGD	Down	DEseq2 edgeR	3099.26	0.114689140171329	0.048036373707226	0.115211459102694	0.00186471048595321	NA	NA	NA
SLC26A2	Down	DEseq2 edgeR	656.357195979291	0.429570703160221	0.0478948814087107	0.431363022330858	0.0160570893426779	NA	NA	NA
RTN4RL2	Down	DEseq2 edgeR	55.6067492642455	0.381875136867457	0.0482154646171571	0.384646954134673	0.0278446226108891	NA	NA	NA
HECW1	Up	DEseq2 edgeR	82.4440137342416	2.02790710001182	0.0484393106060118	2.02582855481578	0.0451396484531289	NA	NA	NA
SCN8A	Down	DEseq2 edgeR	94.7567506607519	0.480037714566447	0.0486371514233085	0.482392853713447	0.0400406575620253	NA	NA	NA
RPL7AP21	Up	DEseq2 limma	8.49414147381414	3.10084725990898	0.048739900571198	NA	NA	-1.02198	3.00367593382336	0.0222709773515732
SLC35G2	Up	DEseq2 edgeR	190.947238785091	2.90659304859063	0.0487513498977349	2.8936645883143	0.0190809958874943	NA	NA	NA
DNAJC5B	Down	DEseq2	8.1228312492995	0.279804868333782	0.0488210255288337	NA	NA	NA	NA	NA
SCUBE3	Down	DEseq2 edgeR	231.715638917989	0.418436749876474	0.0489478737038436	0.418854319185743	0.018234328788534	NA	NA	NA
CWH43	Up	DEseq2 limma	16.618234555209	2.13059232798844	0.0491948536643042	NA	NA	0.0613431940647044	2.50416044107281	0.0114076444118828
EIF3C	Up	DEseq2	44.1278539309888	2.0157818159729	0.0492000044196216	NA	NA	NA	NA	NA
PLVAP	Down	DEseq2 edgeR	214.380234326864	0.36613690509252	0.0491261790612748	0.367880407652381	0.0189589866660051	NA	NA	NA
BASP1-AS1	Up	DEseq2	39.7668892928825	2.03377328749441	0.0492683168657652	NA	NA	NA	NA	NA
SH3PXD2A-AS1	Down	DEseq2	7.94849053172785	0.258260207759579	0.0492651144977182	NA	NA	NA	NA	NA
SLED1	Down	DEseq2 limma	5.5579894827958	0.252927625585517	0.0493484905138478	NA	NA	-1.75015	0.267001506163491	0.018055222794125
TRIML2	Down	DEseq2 edgeR	33.0919311291845	0.200083596841804	0.0494385056242484	0.202735184796926	0.0151328723118077	NA	NA	NA
LOC285638	Up	DEseq2 edgeR limma	25.8261725506437	2.26244917015103	0.0494917399716523	2.25599873311747	0.0484381401988472	0.55247672856605	3.0364665351375	0.0270696722064842
MGARP	Down	DEseq2 limma	5.90991348717722	0.236531981598276	0.0496010974666121	NA	NA	-1.73797	0.326246693734351	0.0463751333424502
RFPL4B	Down	DEseq2	5.99559767456815	0.193144448548257	0.0497629423287078	NA	NA	NA	NA	NA
IGKV1-39	Down	edgeR	NA	NA	NA	0.00609404288674523	5.45514686230429e-07	NA	NA	NA
IFI27	Up	edgeR	NA	NA	NA	32.2026792546085	1.04230769960507e-05	NA	NA	NA
MTCO3P12	Up	edgeR	NA	NA	NA	19.9849866511972	1.74211750930179e-05	NA	NA	NA
HLA-B	Down	edgeR	NA	NA	NA	0.0186823220834688	2.99765330160797e-05	NA	NA	NA
MTCO1P40	Up	edgeR	NA	NA	NA	26.2334721137254	3.34506944411203e-05	NA	NA	NA
TAFA4	Down	edgeR	NA	NA	NA	0.106281862991517	3.90779661576071e-05	NA	NA	NA
IGKV4-1	Down	edgeR	NA	NA	NA	0.00548138505480473	7.0380120295367e-05	NA	NA	NA
IGKV1-5	Down	edgeR	NA	NA	NA	0.00828750206878709	9.77021241418441e-05	NA	NA	NA
IGKC	Down	edgeR	NA	NA	NA	0.0162389750446618	0.000149491608861684	NA	NA	NA
ERVMER34-1	Down	edgeR	NA	NA	NA	0.138095885537766	0.000154064568540134	NA	NA	NA
LIN28B	Down	edgeR limma	NA	NA	NA	0.0586518166537112	0.000279823073933096	-0.485235	0.0261582044441154	0.0151358172380524
IGKV3-11	Down	edgeR	NA	NA	NA	0.0639390435312174	0.00126511846175653	NA	NA	NA
LTF	Down	edgeR	NA	NA	NA	0.0722355037727726	0.00163246665548533	NA	NA	NA
ALAS2	Down	edgeR limma	NA	NA	NA	0.126202073936134	0.0017191341876476	4.24816562316311	0.0372164387908701	0.0131574106745217
NOG	Down	edgeR limma	NA	NA	NA	0.16851147832778	0.00261942454379026	3.70879806624868	0.12058173595688	0.0438256557637142
GTF2I-AS1	Down	edgeR	NA	NA	NA	0.114007313672088	0.00331162342553178	NA	NA	NA
CAPN6	Down	edgeR	NA	NA	NA	0.225422726803385	0.003438640111301	NA	NA	NA
JCHAIN	Down	edgeR	NA	NA	NA	0.179666699937012	0.00541588170428391	NA	NA	NA
KRT16P6	Down	edgeR	NA	NA	NA	0.0610121679971407	0.00595915134768245	NA	NA	NA
MZB1	Down	edgeR	NA	NA	NA	0.212978810898537	0.00616852965227405	NA	NA	NA
LVRN	Down	edgeR limma	NA	NA	NA	0.143853562999323	0.00644002059735408	4.76423293257959	0.0559416251062914	0.0303094417391679
KRT1	Down	edgeR limma	NA	NA	NA	0.162793199230451	0.00774899037364842	-0.822274	0.0441065531573908	0.00712655372348802
SERPINE2	Down	edgeR limma	NA	NA	NA	0.162857537353646	0.00871595632097532	7.66226711888075	0.0591270051066791	0.0216616444920341
FGA	Down	edgeR	NA	NA	NA	0.183042524106794	0.00945933689145065	NA	NA	NA
HLA-DRB1	Down	edgeR	NA	NA	NA	0.191164658935546	0.0107127106701926	NA	NA	NA
MUC5B	Down	edgeR	NA	NA	NA	0.248154525984397	0.0107260947583379	NA	NA	NA
MAGEA10	Down	edgeR	NA	NA	NA	0.176962804846592	0.0111557709557097	NA	NA	NA
NRK	Down	edgeR	NA	NA	NA	0.177791467443993	0.0112027925279688	NA	NA	NA
HSD3B1	Down	edgeR	NA	NA	NA	0.181150943558798	0.0123142031159687	NA	NA	NA
PITX1	Down	edgeR	NA	NA	NA	0.213530774557493	0.0130158119171942	NA	NA	NA
ALOX15	Down	edgeR	NA	NA	NA	0.204938359452532	0.0130407007285976	NA	NA	NA
SCGB1D2	Down	edgeR	NA	NA	NA	0.240655453846604	0.0167558212654519	NA	NA	NA
ENPP3	Down	edgeR	NA	NA	NA	0.255419285804424	0.0171692076330939	NA	NA	NA
TNFRSF11B	Down	edgeR	NA	NA	NA	0.396475303950913	0.0173999546481568	NA	NA	NA
TCF23	Down	edgeR	NA	NA	NA	0.182783100350471	0.0177956815245882	NA	NA	NA
FGF9	Down	edgeR limma	NA	NA	NA	0.222226109877997	0.0186269691087209	-1.45309	0.140754707385689	0.0387443358831628
ACTG2	Down	edgeR	NA	NA	NA	0.21886350904056	0.01865895361577	NA	NA	NA
NEGR1	Down	edgeR	NA	NA	NA	0.460725725717352	0.0187037848757891	NA	NA	NA
LINC00456	Down	edgeR	NA	NA	NA	0.130917587685598	0.01945213577481	NA	NA	NA
ERVV-2	Down	edgeR	NA	NA	NA	0.165326694331215	0.0199453262377025	NA	NA	NA
OLFM4	Down	edgeR	NA	NA	NA	0.403463225760394	0.0210095727002178	NA	NA	NA
LGR5	Down	edgeR	NA	NA	NA	0.208573369496216	0.0215181091055019	NA	NA	NA
FLNC	Down	edgeR	NA	NA	NA	0.362428889379066	0.0218562943369825	NA	NA	NA
SCGN	Down	edgeR	NA	NA	NA	0.248818915170068	0.0218882298167375	NA	NA	NA
CXCR6	Down	edgeR	NA	NA	NA	0.379168123198112	0.021919919895027	NA	NA	NA
CPB1	Up	edgeR	NA	NA	NA	2.61611188687559	0.0223394491007512	NA	NA	NA
KANK4	Down	edgeR limma	NA	NA	NA	0.169025330714311	0.0226508788025204	-0.762589	0.0496345966177467	0.029600819583077
PLAC9P1	Up	edgeR limma	NA	NA	NA	2.18440922150685	0.0231865067525585	3.54727734697741	2.61646681284103	0.0483985938377586
PROK1	Up	edgeR	NA	NA	NA	2.55275332893751	0.0232259974786803	NA	NA	NA
PRSS22	Down	edgeR	NA	NA	NA	0.464334737164941	0.0237728716931052	NA	NA	NA
TSPAN18	Down	edgeR	NA	NA	NA	0.462989363731515	0.0245910845515911	NA	NA	NA
NPNT	Down	edgeR limma	NA	NA	NA	0.437868725162931	0.024705800932552	4.27079147499514	0.337991243786117	0.0341704831950504
DQX1	Down	edgeR	NA	NA	NA	0.152778706017085	0.0247552462073232	NA	NA	NA
GRIA3	Up	edgeR	NA	NA	NA	2.07300686440862	0.0262808852967175	NA	NA	NA
NOS1	Down	edgeR	NA	NA	NA	0.261311435796863	0.0264032664169464	NA	NA	NA
SYNM	Down	edgeR	NA	NA	NA	0.322334452848476	0.0276022649997929	NA	NA	NA
ADH1B	Down	edgeR	NA	NA	NA	0.496706564642544	0.0281157565936538	NA	NA	NA
TRPM8	Down	edgeR	NA	NA	NA	0.324797594783361	0.0281919678178514	NA	NA	NA
CRISP3	Down	edgeR	NA	NA	NA	0.240621997218849	0.0283694461585406	NA	NA	NA
LRRN3	Down	edgeR	NA	NA	NA	0.330484916386348	0.0285562960254716	NA	NA	NA
IL1A	Up	edgeR	NA	NA	NA	2.00339168650768	0.0286260084045961	NA	NA	NA
HLA-DQB1	Down	edgeR	NA	NA	NA	0.421808928790134	0.0286263138908721	NA	NA	NA
ACSM5	Up	edgeR	NA	NA	NA	2.58547544837635	0.0286953041117007	NA	NA	NA
MT1H	Down	edgeR	NA	NA	NA	0.258427625973839	0.0297929115596669	NA	NA	NA
CELA1	Down	edgeR	NA	NA	NA	0.284175783342715	0.0298207604603438	NA	NA	NA
C4orf19	Down	edgeR	NA	NA	NA	0.394955712782789	0.0301917365505253	NA	NA	NA
ABCC8	Up	edgeR limma	NA	NA	NA	2.8965987100183	0.0303069663767307	-0.163269	4.52713394363377	0.0173763411118962
NPY1R	Down	edgeR limma	NA	NA	NA	0.388749652198818	0.0306411282069814	2.56313053297345	0.286146535157392	0.0268874388756037
IFIT1B	Down	edgeR limma	NA	NA	NA	0.346160723465526	0.0306880312345002	-0.212951	0.304574045046351	0.0355577226993912
DPEP1	Down	edgeR	NA	NA	NA	0.31219994297032	0.0317157242432486	NA	NA	NA
SERTM2	Up	edgeR	NA	NA	NA	2.92207326316487	0.0318151248505075	NA	NA	NA
LOC105370854	Down	edgeR	NA	NA	NA	0.337317690567559	0.0320102749042504	NA	NA	NA
P2RX6	Down	edgeR	NA	NA	NA	0.420218381952424	0.032185382417373	NA	NA	NA
IGLV3-25	Down	edgeR	NA	NA	NA	0.143207795696072	0.0324341716919764	NA	NA	NA
NEXN	Down	edgeR	NA	NA	NA	0.476748583771479	0.0331735313123849	NA	NA	NA
IGLV3-21	Down	edgeR	NA	NA	NA	0.176024802541264	0.0331789316532707	NA	NA	NA
KCNMA1	Down	edgeR	NA	NA	NA	0.349137608617548	0.0332080527123356	NA	NA	NA
C2orf88	Down	edgeR	NA	NA	NA	0.470766668914295	0.0335342864503179	NA	NA	NA
KCNG3	Down	edgeR	NA	NA	NA	0.359106692826356	0.0341171197268997	NA	NA	NA
CHST4	Down	edgeR	NA	NA	NA	0.284106890709488	0.0342001045647301	NA	NA	NA
FABP3	Down	edgeR	NA	NA	NA	0.396004723606833	0.0343172484051538	NA	NA	NA
OVOL1	Down	edgeR	NA	NA	NA	0.271124599019299	0.0343572378395219	NA	NA	NA
NRAD1	Up	edgeR limma	NA	NA	NA	2.5424770706141	0.0344626137387084	0.619182089503382	2.89410534841291	0.0398045110059895
MT1X	Down	edgeR	NA	NA	NA	0.422225967924949	0.0347279162694148	NA	NA	NA
FAM83B	Down	edgeR	NA	NA	NA	0.367522502920329	0.0352770841239448	NA	NA	NA
COCH	Down	edgeR	NA	NA	NA	0.241724689286963	0.0354636818191732	NA	NA	NA
EXPH5	Down	edgeR	NA	NA	NA	0.419597828268423	0.0357124826248483	NA	NA	NA
EPYC	Down	edgeR	NA	NA	NA	0.254332637144056	0.0358043177542616	NA	NA	NA
OLIG3	Up	edgeR	NA	NA	NA	2.5185489746584	0.0358830136431251	NA	NA	NA
VSTM2L	Down	edgeR	NA	NA	NA	0.43519098933757	0.0360666846700091	NA	NA	NA
TP73	Down	edgeR	NA	NA	NA	0.374531479127042	0.0365551512389651	NA	NA	NA
TMEM252	Up	edgeR	NA	NA	NA	2.03767076542134	0.0371936022076779	NA	NA	NA
DES	Down	edgeR	NA	NA	NA	0.153575485928663	0.0372155862083054	NA	NA	NA
DNAH11	Down	edgeR	NA	NA	NA	0.43576567440527	0.0381034617859119	NA	NA	NA
ADORA3	Up	edgeR	NA	NA	NA	2.07024636590491	0.0384952561945772	NA	NA	NA
PSG5	Down	edgeR	NA	NA	NA	0.262890958705727	0.03875281134772	NA	NA	NA
LRP2	Down	edgeR	NA	NA	NA	0.324911385113103	0.0388096205392483	NA	NA	NA
SFRP2	Down	edgeR	NA	NA	NA	0.356394967410964	0.0390709695988182	NA	NA	NA
FIBIN	Down	edgeR	NA	NA	NA	0.363906960656326	0.0390724355904802	NA	NA	NA
C2orf72	Down	edgeR	NA	NA	NA	0.466737916129645	0.039875264451186	NA	NA	NA
CLEC4F	Down	edgeR	NA	NA	NA	0.397138409069383	0.0400583910010628	NA	NA	NA
P2RX2	Up	edgeR	NA	NA	NA	3.42021873343498	0.0405482100976897	NA	NA	NA
TMEM158	Down	edgeR	NA	NA	NA	0.426254017542195	0.0406140139450572	NA	NA	NA
SDK2	Down	edgeR	NA	NA	NA	0.334297282206945	0.0408842457101622	NA	NA	NA
IL17RD	Down	edgeR	NA	NA	NA	0.418473886281496	0.0411430808891882	NA	NA	NA
EIF1AY	Down	edgeR limma	NA	NA	NA	0.230787612512965	0.0416779237808622	-1.61307	0.100727882917674	0.0361044776947277
MAT1A	Down	edgeR	NA	NA	NA	0.29586050206262	0.042156616574162	NA	NA	NA
COL9A3	Down	edgeR	NA	NA	NA	0.304747778097673	0.0424530386854319	NA	NA	NA
PAPPA	Down	edgeR	NA	NA	NA	0.438843623347923	0.0427189570593511	NA	NA	NA
TGFBR3L	Down	edgeR	NA	NA	NA	0.420319247854561	0.0427504420704579	NA	NA	NA
JPH2	Down	edgeR	NA	NA	NA	0.450586545590914	0.044001193765729	NA	NA	NA
NLGN3	Down	edgeR	NA	NA	NA	0.432462440748004	0.0449797233833066	NA	NA	NA
EREG	Down	edgeR	NA	NA	NA	0.33559808877233	0.0450210130161402	NA	NA	NA
SCNN1G	Down	edgeR	NA	NA	NA	0.483659524931947	0.0455486745401938	NA	NA	NA
APOA1	Up	edgeR	NA	NA	NA	2.11324464192745	0.0456311658527222	NA	NA	NA
KLK11	Down	edgeR	NA	NA	NA	0.48387198426266	0.0458825547179818	NA	NA	NA
FANCE	Down	edgeR	NA	NA	NA	0.495406301623913	0.046246057300881	NA	NA	NA
POPDC2	Down	edgeR	NA	NA	NA	0.410926609723339	0.046647241905378	NA	NA	NA
GJC2	Down	edgeR	NA	NA	NA	0.489007326848301	0.0471251914837147	NA	NA	NA
MIR381HG	Up	edgeR	NA	NA	NA	2.1472141298683	0.0472795732637734	NA	NA	NA
KRT5	Down	edgeR	NA	NA	NA	0.345938692416364	0.0473652145958747	NA	NA	NA
ASIC2	Down	edgeR	NA	NA	NA	0.382961709085185	0.0474060283633862	NA	NA	NA
CDKN1C	Down	edgeR	NA	NA	NA	0.490450013323035	0.04752586190054	NA	NA	NA
SERPINA5	Down	edgeR	NA	NA	NA	0.281967072695944	0.0477426469316124	NA	NA	NA
CEBPA-DT	Down	edgeR	NA	NA	NA	0.416457011273601	0.0484190447557323	NA	NA	NA
IDO2	Up	edgeR limma	NA	NA	NA	2.67457746594673	0.0484771941289276	-0.121233	3.35737497163027	0.0483033199538354
SOAT2	Up	limma	NA	NA	NA	NA	NA	2.60159397485645	2.06517869428214	0.00165877343306075
ONECUT3	Up	limma	NA	NA	NA	NA	NA	-3.53488	6.58432055358696	0.000531293291529524
LINC01687	Down	limma	NA	NA	NA	NA	NA	-3.07121	0.0809903018926315	0.00074816070491778
DUSP26	Down	limma	NA	NA	NA	NA	NA	-3.49151	0.143025405708979	0.000620977624575658
ZIC2	Down	limma	NA	NA	NA	NA	NA	-2.7813	0.111251236879002	0.00088626238968582
RPS2P4	Up	limma	NA	NA	NA	NA	NA	-3.69311	5.28785943319973	0.000738135199621705
RBM26-AS1	Up	limma	NA	NA	NA	NA	NA	1.78657921751323	2.20029280151797	0.00585462884824723
RPL9P3	Up	limma	NA	NA	NA	NA	NA	-3.47005	7.20304463402518	0.000983333031098868
PRO1804	Down	limma	NA	NA	NA	NA	NA	-3.70708	0.1929300736043	0.00100499731734946
CRYGN	Up	limma	NA	NA	NA	NA	NA	3.97576045948071	2.06204189950533	0.00639282386574638
PAGE2B	Down	limma	NA	NA	NA	NA	NA	-3.64324	0.176257677785952	0.00121872994074284
LINC01781	Down	limma	NA	NA	NA	NA	NA	-3.79497	0.2177733777574	0.00118008609714144
CASKIN1	Down	limma	NA	NA	NA	NA	NA	-2.27805	0.240046297720941	0.00160835696641841
TBXT	Up	limma	NA	NA	NA	NA	NA	-2.55967	9.22502028901212	0.00236165949783545
PHOSPHO2	Up	limma	NA	NA	NA	NA	NA	0.890397834851089	2.09716792968486	0.00704229546116768
DNAH6	Up	limma	NA	NA	NA	NA	NA	0.799597085024634	2.18240119480546	0.00810738937714132
RBKS	Up	limma	NA	NA	NA	NA	NA	3.82800458791854	2.19601622729206	0.00894641704036418
LINC00842	Down	limma	NA	NA	NA	NA	NA	-3.72155	0.196954825956318	0.00253333488023879
MARF1	Up	limma	NA	NA	NA	NA	NA	-3.74852	4.89520067407756	0.00255490127524687
LINC02712	Up	limma	NA	NA	NA	NA	NA	-3.59387	6.07292265076756	0.0026885681639664
C1orf141	Up	limma	NA	NA	NA	NA	NA	-3.81594	4.46017689228594	0.00269560904339946
GOLGA6L7	Up	limma	NA	NA	NA	NA	NA	-3.81594	4.46017689228594	0.00269560904339946
LOC339966	Up	limma	NA	NA	NA	NA	NA	-3.81594	4.4586601721248	0.00270081248003274
SLC2A7	Up	limma	NA	NA	NA	NA	NA	-3.85639	4.21813342860719	0.00273061867874003
RPL4P2	Up	limma	NA	NA	NA	NA	NA	-3.78897	4.63234704474673	0.00279332475033209
LOC102724104	Down	limma	NA	NA	NA	NA	NA	-3.54358	0.153272732084542	0.00289703665353428
GUCA2B	Down	limma	NA	NA	NA	NA	NA	-3.491	0.143372108895348	0.00298236706965359
KRT18P15	Down	limma	NA	NA	NA	NA	NA	-3.89733	0.250822509854984	0.00294912911778304
LOC124902573	Down	limma	NA	NA	NA	NA	NA	-3.89733	0.250822509854984	0.00294912911778304
CCNYL7	Down	limma	NA	NA	NA	NA	NA	-3.89733	0.250822509854984	0.00294912911778304
LINC01895	Down	limma	NA	NA	NA	NA	NA	-3.89733	0.250822509854984	0.00294912911778304
LOC645852	Down	limma	NA	NA	NA	NA	NA	-3.89733	0.25099347394791	0.00295923548886084
RNA5SP298	Down	limma	NA	NA	NA	NA	NA	-3.89733	0.25099347394791	0.00295923548886084
OR1E1	Down	limma	NA	NA	NA	NA	NA	-3.89733	0.25099347394791	0.00295923548886084
LINC01322	Down	limma	NA	NA	NA	NA	NA	-3.89733	0.251107324602975	0.00296596857486916
DSC1	Down	limma	NA	NA	NA	NA	NA	-3.89733	0.251107324602975	0.00296596857486916
MIR4322	Down	limma	NA	NA	NA	NA	NA	-3.89733	0.251107324602975	0.00296596857486916
FOXP1-AS1	Down	limma	NA	NA	NA	NA	NA	-3.80944	0.222011426200158	0.00303114005106058
DPPA4	Down	limma	NA	NA	NA	NA	NA	-3.80944	0.222455090984238	0.00305744332054828
TBX20	Down	limma	NA	NA	NA	NA	NA	-3.80944	0.222455090984238	0.00305744332054828
MIR6752	Down	limma	NA	NA	NA	NA	NA	-3.80944	0.222455090984238	0.00305744332054828
RPS2P31	Up	limma	NA	NA	NA	NA	NA	-3.50207	6.89063920472516	0.00330415112945545
EQTN	Up	limma	NA	NA	NA	NA	NA	-2.00101	3.47548620306436	0.00421608997144062
MIR6071	Up	limma	NA	NA	NA	NA	NA	-3.00226	6.61660917966045	0.00354369496730865
SERPINA11	Down	limma	NA	NA	NA	NA	NA	-3.56591	0.159039270089176	0.00384004321103343
IGKV3-7	Down	limma	NA	NA	NA	NA	NA	-3.7456	0.203740143395576	0.00380051281534183
LINC02525	Down	limma	NA	NA	NA	NA	NA	-3.7456	0.203740143395576	0.00380051281534183
KCNMB2	Up	limma	NA	NA	NA	NA	NA	-3.07463	5.9981268732139	0.00424845477841401
GRPR	Up	limma	NA	NA	NA	NA	NA	-3.20908	10.3540411756317	0.00458734032419428
VPREB3	Down	limma	NA	NA	NA	NA	NA	-2.71892	0.143030217398541	0.0050561879950637
LINC00299	Up	limma	NA	NA	NA	NA	NA	1.31285349707683	2.15528165632156	0.0120203238947384
CNTNAP3C	Down	limma	NA	NA	NA	NA	NA	-3.69532	0.190016207859194	0.00474671310714191
MSH2-OT1	Down	limma	NA	NA	NA	NA	NA	-3.69532	0.190133731829283	0.0047652036987095
DNAAF1	Up	limma	NA	NA	NA	NA	NA	3.05936322999293	2.12701664409593	0.0125005157357736
SLC30A8	Down	limma	NA	NA	NA	NA	NA	-2.85733	0.125074702754531	0.00548713694000805
GDF3	Down	limma	NA	NA	NA	NA	NA	-3.05105	0.161081956715105	0.00541784647138774
ASTL	Down	limma	NA	NA	NA	NA	NA	-3.99969	0.289219973918615	0.00522895856506919
LOC102724019	Down	limma	NA	NA	NA	NA	NA	-3.99969	0.289219973918615	0.00522895856506919
MAFA	Down	limma	NA	NA	NA	NA	NA	-3.99969	0.289219973918615	0.00522895856506919
LINC00474	Down	limma	NA	NA	NA	NA	NA	-3.99969	0.289219973918615	0.00522895856506919
GLYAT	Down	limma	NA	NA	NA	NA	NA	-3.99969	0.289219973918615	0.00522895856506919
PDXDC2P	Down	limma	NA	NA	NA	NA	NA	-3.99969	0.289219973918615	0.00522895856506919
CACNG1	Down	limma	NA	NA	NA	NA	NA	-3.99969	0.289219973918615	0.00522895856506919
PDCL3P6	Down	limma	NA	NA	NA	NA	NA	-3.99969	0.289381287753265	0.00523760278973901
SNORA70B	Down	limma	NA	NA	NA	NA	NA	-3.99969	0.289381287753265	0.00523760278973901
UCMA	Down	limma	NA	NA	NA	NA	NA	-3.99969	0.289381287753265	0.00523760278973901
DHRS4L1	Down	limma	NA	NA	NA	NA	NA	-3.99969	0.289381287753265	0.00523760278973901
RPL10AP1	Down	limma	NA	NA	NA	NA	NA	-3.99969	0.289381287753265	0.00523760278973901
LOC101928844	Down	limma	NA	NA	NA	NA	NA	-3.99969	0.289381287753265	0.00523760278973901
PCDHA9	Up	limma	NA	NA	NA	NA	NA	-3.97922	3.55767682829279	0.00530962344922617
CT45A11P	Up	limma	NA	NA	NA	NA	NA	-3.97922	3.55767682829279	0.00530962344922617
LOC646870	Up	limma	NA	NA	NA	NA	NA	-3.97922	3.55680187811824	0.00531316918040243
R3HDM2P2	Up	limma	NA	NA	NA	NA	NA	-3.97922	3.55680187811824	0.00531316918040243
INGX	Up	limma	NA	NA	NA	NA	NA	-3.97922	3.55680187811824	0.00531316918040243
RPL31P43	Up	limma	NA	NA	NA	NA	NA	-3.17999	5.17861781303543	0.00582579538920013
VWDE	Up	limma	NA	NA	NA	NA	NA	-3.17999	5.17603751518456	0.00583166197907916
C10orf67	Down	limma	NA	NA	NA	NA	NA	-3.34513	0.117421740151735	0.00617677267451276
RNU2-13P	Up	limma	NA	NA	NA	NA	NA	-3.93876	3.76103584937304	0.00580695273601668
SNORA13	Up	limma	NA	NA	NA	NA	NA	-3.93876	3.76103584937304	0.00580695273601668
LINC00867	Up	limma	NA	NA	NA	NA	NA	-3.93876	3.76103584937304	0.00580695273601668
RPL7P50	Up	limma	NA	NA	NA	NA	NA	-3.93876	3.76103584937304	0.00580695273601668
KRT73	Down	limma	NA	NA	NA	NA	NA	-3.45237	0.135072340308586	0.00627153592185071
CLDN10	Up	limma	NA	NA	NA	NA	NA	3.22377954148049	2.0729494874445	0.0137962608531187
GTF2IRD2P1	Down	limma	NA	NA	NA	NA	NA	-2.60612	0.182659581491101	0.00689465223677755
CICP27	Up	limma	NA	NA	NA	NA	NA	-3.9118	3.90694134766938	0.00632350237260099
LINC00486	Up	limma	NA	NA	NA	NA	NA	-3.9118	3.90694134766938	0.00632350237260099
SLC25A2	Up	limma	NA	NA	NA	NA	NA	-3.9118	3.90694134766938	0.00632350237260099
RPL17P33	Up	limma	NA	NA	NA	NA	NA	-3.9118	3.90694134766938	0.00632350237260099
PARP1P1	Up	limma	NA	NA	NA	NA	NA	-3.9118	3.90694134766938	0.00632350237260099
FAM72C	Up	limma	NA	NA	NA	NA	NA	-3.9118	3.90518426273765	0.00632942438045091
ICE2P2	Up	limma	NA	NA	NA	NA	NA	-3.9118	3.90518426273765	0.00632942438045091
TRDJ4	Up	limma	NA	NA	NA	NA	NA	-3.9118	3.90518426273765	0.00632942438045091
RPL21P116	Up	limma	NA	NA	NA	NA	NA	-3.9118	3.90518426273765	0.00632942438045091
RPL10P5	Down	limma	NA	NA	NA	NA	NA	-3.9118	0.255814279045846	0.00632572698457108
LINC02723	Down	limma	NA	NA	NA	NA	NA	-3.9118	0.256020327735868	0.00633637185159521
LOC442028	Down	limma	NA	NA	NA	NA	NA	-3.9118	0.256339121547772	0.00635277463883456
RNU6-30P	Down	limma	NA	NA	NA	NA	NA	-3.9118	0.256339121547772	0.00635277463883456
NAV2-AS3	Down	limma	NA	NA	NA	NA	NA	-3.9118	0.256339121547772	0.00635277463883456
TUBAL3	Down	limma	NA	NA	NA	NA	NA	-3.9118	0.256339121547772	0.00635277463883456
CFAP43	Up	limma	NA	NA	NA	NA	NA	1.07406231057966	2.09420288211794	0.014633277708123
GPRIN2	Down	limma	NA	NA	NA	NA	NA	-2.95456	0.142331687382196	0.00724520215289831
MIR5581	Up	limma	NA	NA	NA	NA	NA	-4.10204	3	0.00692453305395774
CASP3P1	Up	limma	NA	NA	NA	NA	NA	-4.10204	3	0.00692453305395774
RNA5SP18	Up	limma	NA	NA	NA	NA	NA	-4.10204	3	0.00692453305395774
IL37	Up	limma	NA	NA	NA	NA	NA	-4.10204	3	0.00692453305395774
LOC93463	Up	limma	NA	NA	NA	NA	NA	-4.10204	3	0.00692453305395774
SNORD38C	Up	limma	NA	NA	NA	NA	NA	-4.10204	3	0.00692453305395774
ZBTB20-AS5	Up	limma	NA	NA	NA	NA	NA	-4.10204	3	0.00692453305395774
C3orf22	Up	limma	NA	NA	NA	NA	NA	-4.10204	3	0.00692453305395774
RN7SL752P	Up	limma	NA	NA	NA	NA	NA	-4.10204	3	0.00692453305395774
TPRG1-AS2	Up	limma	NA	NA	NA	NA	NA	-4.10204	3	0.00692453305395774
LOC105377451	Up	limma	NA	NA	NA	NA	NA	-4.10204	3	0.00692453305395774
F11-AS1	Up	limma	NA	NA	NA	NA	NA	-4.10204	3	0.00692453305395774
LINC01863	Up	limma	NA	NA	NA	NA	NA	-4.10204	3	0.00692453305395774
LOC105375026	Up	limma	NA	NA	NA	NA	NA	-4.10204	3	0.00692453305395774
ST7-AS2	Up	limma	NA	NA	NA	NA	NA	-4.10204	3	0.00692453305395774
MTND4LP1	Up	limma	NA	NA	NA	NA	NA	-4.10204	3	0.00692453305395774
RNU6-665P	Up	limma	NA	NA	NA	NA	NA	-4.10204	3	0.00692453305395774
TP53AIP1	Up	limma	NA	NA	NA	NA	NA	-4.10204	3	0.00692453305395774
RPL21P100	Up	limma	NA	NA	NA	NA	NA	-4.10204	3	0.00692453305395774
ATP5PBP1	Up	limma	NA	NA	NA	NA	NA	-4.10204	3	0.00692453305395774
RNA5SP39	Up	limma	NA	NA	NA	NA	NA	-4.10204	3	0.00692453305395774
MTND2P12	Up	limma	NA	NA	NA	NA	NA	-4.10204	3	0.00692453305395774
ANKRD20A18P	Up	limma	NA	NA	NA	NA	NA	-4.10204	3	0.00692453305395774
LOC105372832	Up	limma	NA	NA	NA	NA	NA	-4.10204	3	0.00692453305395774
RPS3AP11	Down	limma	NA	NA	NA	NA	NA	-4.10204	0.333333333333334	0.00694600666792797
GPR52	Down	limma	NA	NA	NA	NA	NA	-4.10204	0.333333333333334	0.00694600666792797
LOC105377156	Down	limma	NA	NA	NA	NA	NA	-4.10204	0.333333333333334	0.00694600666792797
LINC02835	Down	limma	NA	NA	NA	NA	NA	-4.10204	0.333333333333334	0.00694600666792797
SPOCK3	Down	limma	NA	NA	NA	NA	NA	-4.10204	0.333333333333334	0.00694600666792797
MIR3146	Down	limma	NA	NA	NA	NA	NA	-4.10204	0.333333333333334	0.00694600666792797
LINC01402	Down	limma	NA	NA	NA	NA	NA	-4.10204	0.333333333333334	0.00694600666792797
LOC105379839	Down	limma	NA	NA	NA	NA	NA	-4.10204	0.333333333333334	0.00694600666792797
RPL19P15	Down	limma	NA	NA	NA	NA	NA	-4.10204	0.333333333333334	0.00694600666792797
MIR6877	Down	limma	NA	NA	NA	NA	NA	-4.10204	0.333333333333334	0.00694600666792797
FXYD4	Down	limma	NA	NA	NA	NA	NA	-4.10204	0.333333333333334	0.00694600666792797
LINC00550	Down	limma	NA	NA	NA	NA	NA	-4.10204	0.333333333333334	0.00694600666792797
LOC400174	Down	limma	NA	NA	NA	NA	NA	-4.10204	0.333333333333334	0.00694600666792797
RN7SL452P	Down	limma	NA	NA	NA	NA	NA	-4.10204	0.333333333333334	0.00694600666792797
LOC105370728	Down	limma	NA	NA	NA	NA	NA	-4.10204	0.333333333333334	0.00694600666792797
MT1DP	Down	limma	NA	NA	NA	NA	NA	-4.10204	0.333333333333334	0.00694600666792797
LOC100419562	Down	limma	NA	NA	NA	NA	NA	-4.10204	0.333333333333334	0.00694600666792797
MIR6793	Down	limma	NA	NA	NA	NA	NA	-4.10204	0.333333333333334	0.00694600666792797
MIR1270	Down	limma	NA	NA	NA	NA	NA	-4.10204	0.333333333333334	0.00694600666792797
LOC102724908	Down	limma	NA	NA	NA	NA	NA	-4.10204	0.333333333333334	0.00694600666792797
MIR1249	Down	limma	NA	NA	NA	NA	NA	-4.10204	0.333333333333334	0.00694600666792797
SLC12A3	Down	limma	NA	NA	NA	NA	NA	-0.136963	0.0347927777534311	0.0124674413066489
LEF1-AS1	Down	limma	NA	NA	NA	NA	NA	-3.17707	0.191887160478692	0.00740858111347665
TTC7B-AS1	Up	limma	NA	NA	NA	NA	NA	-3.29411	4.41882820552491	0.00741155562646452
SLC1A2	Up	limma	NA	NA	NA	NA	NA	4.96656189098083	2.08490385856838	0.0132047722815851
INSL6	Down	limma	NA	NA	NA	NA	NA	-3.22735	0.206499228091244	0.00799997897673367
LINC01894	Down	limma	NA	NA	NA	NA	NA	-3.22735	0.20653847525055	0.00800666609633797
FGD5P1	Up	limma	NA	NA	NA	NA	NA	-1.50617	3.94451637006253	0.0104409234756885
NTF4	Down	limma	NA	NA	NA	NA	NA	-2.92833	0.137742353470182	0.00849684647817945
CFAP276	Up	limma	NA	NA	NA	NA	NA	-0.690425	2.5985633382937	0.0121021670315378
RPS6P17	Up	limma	NA	NA	NA	NA	NA	-1.48655	2.74711057523237	0.0104981768377546
OR8T1P	Up	limma	NA	NA	NA	NA	NA	-2.81146	4.14928084044945	0.00858941817096928
LRRC18	Up	limma	NA	NA	NA	NA	NA	-3.84795	4.26917491159615	0.00815511426960778
LHCGR	Up	limma	NA	NA	NA	NA	NA	-1.79618	2.72431259675745	0.00995431545273776
DPP10-AS1	Down	limma	NA	NA	NA	NA	NA	-3.84795	0.234764857318939	0.00818830076159372
NCAPD2P1	Down	limma	NA	NA	NA	NA	NA	-3.84795	0.234764857318939	0.00818830076159372
RNU1-56P	Down	limma	NA	NA	NA	NA	NA	-3.84795	0.234764857318939	0.00818830076159372
POT1-AS1	Up	limma	NA	NA	NA	NA	NA	0.965292535144835	2.23856535635572	0.0166736522951572
CCER2	Down	limma	NA	NA	NA	NA	NA	-2.85223	0.172191623403589	0.00899056413709623
IL36G	Up	limma	NA	NA	NA	NA	NA	-1.77349	11.7576082601779	0.0116182652797887
HNRNPLP1	Up	limma	NA	NA	NA	NA	NA	-2.77474	4.36470590919217	0.00906680044319177
GREM1	Up	limma	NA	NA	NA	NA	NA	-3.29769	4.40056020938527	0.00933144970536062
RPL21P16	Up	limma	NA	NA	NA	NA	NA	-1.25586	2.48554622658685	0.0125723476591563
RPL17P36	Down	limma	NA	NA	NA	NA	NA	-3.29119	0.225457717603804	0.00972491466661112
P3H2-AS1	Up	limma	NA	NA	NA	NA	NA	-1.9339	2.98755776143401	0.011299136023168
MESTP3	Up	limma	NA	NA	NA	NA	NA	-0.917529	3.10340714621215	0.0136850305193423
TMEM105	Down	limma	NA	NA	NA	NA	NA	-3.54026	0.15369973025132	0.0099576434097575
LRRIQ1	Up	limma	NA	NA	NA	NA	NA	0.983828776888985	2.16523515453546	0.018378911120476
TLK2P2	Up	limma	NA	NA	NA	NA	NA	-2.7835	4.31676726256335	0.0102827683892754
CCDC92B	Up	limma	NA	NA	NA	NA	NA	-2.7835	4.3152970544332	0.0102892583620239
CCNYL2	Up	limma	NA	NA	NA	NA	NA	-2.7835	4.31018681846456	0.0103125397603464
ERICH2-DT	Up	limma	NA	NA	NA	NA	NA	0.363663769504202	2.00379855009056	0.0174609316055736
MIR7845	Down	limma	NA	NA	NA	NA	NA	-2.7835	0.231637099791672	0.0103281557129012
CLEC4OP	Down	limma	NA	NA	NA	NA	NA	-2.32583	0.194258835060929	0.0114374261512999
CFAP74	Up	limma	NA	NA	NA	NA	NA	-1.50733	3.41377597309099	0.0128706885953436
IGKV1-12	Down	limma	NA	NA	NA	NA	NA	-3.79767	0.219058658984987	0.0101899295471309
LOC102723996	Up	limma	NA	NA	NA	NA	NA	-2.82502	4.07268090666406	0.0108895115434544
NEK2-DT	Up	limma	NA	NA	NA	NA	NA	-2.82502	4.06846098951935	0.0109197481503835
STMND1	Up	limma	NA	NA	NA	NA	NA	-1.65026	3.71212455988233	0.0130578156023304
DPP3P2	Up	limma	NA	NA	NA	NA	NA	-2.56086	2.82241626176735	0.0110835943922403
LDLRAD1	Up	limma	NA	NA	NA	NA	NA	-1.17886	3.06232245819947	0.0141446019343568
KIF2C	Up	limma	NA	NA	NA	NA	NA	1.40176717085175	2.03192096579513	0.0199879431901318
LINC01638	Down	limma	NA	NA	NA	NA	NA	-3.35503	0.24593127880028	0.0111365066998526
NCR2	Down	limma	NA	NA	NA	NA	NA	-3.35503	0.246308203866307	0.0112014376378954
CAPSL	Up	limma	NA	NA	NA	NA	NA	-1.38663	3.16558134814186	0.0142451129211387
IGHV7-81	Up	limma	NA	NA	NA	NA	NA	-3.33814	4.15846752282818	0.0118934243598253
MYH1	Up	limma	NA	NA	NA	NA	NA	-3.33814	4.15846752282818	0.0118934243598253
DNAH12	Up	limma	NA	NA	NA	NA	NA	-0.408627	2.52676087478776	0.0176958284230707
CYP2G1P	Up	limma	NA	NA	NA	NA	NA	-1.79462	2.73876271906723	0.0140606477143778
FIGLA	Down	limma	NA	NA	NA	NA	NA	-3.75616	0.205904608634495	0.0121097404549621
C11orf87	Down	limma	NA	NA	NA	NA	NA	-3.75616	0.206275160026088	0.0121405787292749
KRT78	Down	limma	NA	NA	NA	NA	NA	-3.75616	0.206915448227263	0.0121934020939357
RNA5SP449	Up	limma	NA	NA	NA	NA	NA	-2.8753	3.79554780954913	0.0126398114250901
GPR84	Up	limma	NA	NA	NA	NA	NA	0.50984132022531	2.21363435026257	0.0205997028880433
LOC107985265	Up	limma	NA	NA	NA	NA	NA	-2.10226	5.47066339273056	0.014546473386143
LINC00028	Up	limma	NA	NA	NA	NA	NA	-0.627641	2.53147262270884	0.0180251291332578
RPS2P14	Up	limma	NA	NA	NA	NA	NA	-0.388709	2.52833945135836	0.018904045346171
ARHGEF17-AS1	Up	limma	NA	NA	NA	NA	NA	1.28224009875093	2.19622257962996	0.0222909436111988
EFCAB13-DT	Up	limma	NA	NA	NA	NA	NA	0.040321142473996	2.15723869227236	0.0205274716254017
GOLGA6L9	Up	limma	NA	NA	NA	NA	NA	-2.92093	5.58332270678004	0.0143382457397729
SNTN	Up	limma	NA	NA	NA	NA	NA	-1.6364	3.78504992436251	0.0166373704789796
FAM135B	Up	limma	NA	NA	NA	NA	NA	-1.95998	3.67751270187747	0.016084720296989
NRXN1	Up	limma	NA	NA	NA	NA	NA	-3.42895	3.66760596484663	0.0143534091002511
LRP4-AS1	Up	limma	NA	NA	NA	NA	NA	-3.42895	3.66475203419594	0.0144078542642013
RPL26L1-AS1	Up	limma	NA	NA	NA	NA	NA	1.04520454836962	2.19882751051675	0.0235072353419886
RBBP8NL	Down	limma	NA	NA	NA	NA	NA	-2.60266	0.182435830557577	0.0157726547408244
PHF24	Up	limma	NA	NA	NA	NA	NA	1.54340526949109	2.6223971628317	0.0240959334334344
NUSAP1	Up	limma	NA	NA	NA	NA	NA	-2.88886	3.72564339290274	0.015566697677379
RPSAP70	Up	limma	NA	NA	NA	NA	NA	-2.20051	2.63835647595897	0.0166127437275325
PLSCR3	Up	limma	NA	NA	NA	NA	NA	-0.040234	2.00102393917822	0.0229578220658285
LOC100132249	Down	limma	NA	NA	NA	NA	NA	-3.37908	0.254828376104601	0.0157121106944346
LINC00648	Down	limma	NA	NA	NA	NA	NA	-3.37908	0.254828376104601	0.0157121106944346
MIR3671	Down	limma	NA	NA	NA	NA	NA	-3.37908	0.254876808682122	0.0157253743957475
KRT8P22	Down	limma	NA	NA	NA	NA	NA	-3.3288	0.237858993306006	0.0158787810725438
LOC124904158	Down	limma	NA	NA	NA	NA	NA	-3.28729	0.22402075671699	0.0164977384223652
VN1R20P	Up	limma	NA	NA	NA	NA	NA	-2.33914	4.51763013877382	0.0178772881527866
FAM156A	Up	limma	NA	NA	NA	NA	NA	-1.34673	2.89670425349151	0.0200742028967869
SLAMF9	Down	limma	NA	NA	NA	NA	NA	-3.44292	0.278000116707235	0.0169712921851352
RPL21P89	Down	limma	NA	NA	NA	NA	NA	-3.44292	0.278031421339568	0.0169803337506249
HBM	Down	limma	NA	NA	NA	NA	NA	0.549664449279969	0.115068000900355	0.0251454278967022
CEACAM8	Down	limma	NA	NA	NA	NA	NA	-3.25192	0.214012241254253	0.0175376554330966
SLC5A11	Down	limma	NA	NA	NA	NA	NA	-3.01663	0.216590625840496	0.0178843319629251
HRNR	Up	limma	NA	NA	NA	NA	NA	-3.01273	4.91527122938727	0.0181141737397321
LOC101927793	Up	limma	NA	NA	NA	NA	NA	-3.01273	4.91515143085225	0.0181158588876983
DSCAM-AS1	Down	limma	NA	NA	NA	NA	NA	-2.9605	0.144013199517794	0.0184915138384124
CRP	Down	limma	NA	NA	NA	NA	NA	-3.22684	0.205973715306439	0.0182656066314779
MSH4	Up	limma	NA	NA	NA	NA	NA	-2.02082	2.65217352897274	0.0197243774314276
MIR924HG	Down	limma	NA	NA	NA	NA	NA	-2.58318	0.366016497852935	0.0186758871445274
GRM7	Up	limma	NA	NA	NA	NA	NA	-1.37005	4.40716884575734	0.0220624486566333
THAP12P3	Up	limma	NA	NA	NA	NA	NA	-3.22914	4.83319743502806	0.0185112218002539
ATP6V1B1	Down	limma	NA	NA	NA	NA	NA	-2.85689	0.174372526048973	0.0189141511867433
NFE4	Down	limma	NA	NA	NA	NA	NA	-2.76066	0.225522231425946	0.0189709934809979
CABP1	Up	limma	NA	NA	NA	NA	NA	-1.45467	2.86809500013915	0.0217158864487549
LINC02612	Up	limma	NA	NA	NA	NA	NA	-2.76691	4.40595424012659	0.0191481186417494
ANO3	Down	limma	NA	NA	NA	NA	NA	-2.73264	0.216692844884718	0.0192705776447227
LOC105369576	Up	limma	NA	NA	NA	NA	NA	-3.05424	4.63907029244391	0.0191289763682881
RPP38-DT	Up	limma	NA	NA	NA	NA	NA	-2.24202	2.48974963143818	0.0198251910314318
RPS8P9	Up	limma	NA	NA	NA	NA	NA	-0.908335	2.2827516416803	0.0235686576119053
GLIS1	Up	limma	NA	NA	NA	NA	NA	0.304407906995827	2.08365053819827	0.0272868248519457
TNFRSF10A-DT	Up	limma	NA	NA	NA	NA	NA	-1.07163	2.33472520942584	0.0231692146001539
CDH17	Down	limma	NA	NA	NA	NA	NA	-2.34915	0.214663860913751	0.0204909225858296
GARIN4	Down	limma	NA	NA	NA	NA	NA	-2.36688	0.220767382871287	0.0204615035368313
GPAA1P2	Up	limma	NA	NA	NA	NA	NA	-0.825191	2.57900404446671	0.0241305064369494
PAEPP1	Up	limma	NA	NA	NA	NA	NA	-1.81863	3.39738995337257	0.0220949689281364
EMC1-AS1	Up	limma	NA	NA	NA	NA	NA	-1.95172	2.91902877461333	0.0215811719567271
SOHLH2	Down	limma	NA	NA	NA	NA	NA	-2.69359	0.168214313829317	0.02075012786368
U2AF1	Up	limma	NA	NA	NA	NA	NA	0.96891002740667	2.07585990385383	0.0289872076990988
CR2	Down	limma	NA	NA	NA	NA	NA	-3.20924	0.201558389459441	0.0202249653412929
HCRTR1	Down	limma	NA	NA	NA	NA	NA	-3.17746	0.191827559504554	0.0202992199174479
RGS17	Up	limma	NA	NA	NA	NA	NA	2.54859792470224	2.01700085168367	0.0275143105469738
LINC01629	Down	limma	NA	NA	NA	NA	NA	-3.17375	0.192269509584411	0.0205972152122954
GTF2IP14	Up	limma	NA	NA	NA	NA	NA	-1.27579	3.51497941165873	0.0243454447495362
NKAIN3	Up	limma	NA	NA	NA	NA	NA	-0.228853	2.21702557717064	0.0276193082518929
CKLF-CMTM1	Up	limma	NA	NA	NA	NA	NA	-2.39222	4.3794607532167	0.0219900333484377
CNTNAP2	Down	limma	NA	NA	NA	NA	NA	-3.00303	0.150758159281242	0.0213954237981692
OR7E91P	Down	limma	NA	NA	NA	NA	NA	-3.3297	0.238173333627901	0.0209542401059819
C20orf85	Up	limma	NA	NA	NA	NA	NA	-0.795301	3.35564992997949	0.0262128779412005
CA13	Up	limma	NA	NA	NA	NA	NA	0.556367380989586	2.25227981219667	0.0298705883100984
HSD17B7P2	Up	limma	NA	NA	NA	NA	NA	0.646226332578719	2.17599741303333	0.0301303425518432
C8B	Up	limma	NA	NA	NA	NA	NA	-2.56936	4.37103425047226	0.0227736732576063
LRRC9	Up	limma	NA	NA	NA	NA	NA	-2.67238	3.79068913203425	0.0226390893278756
CACTIN-AS1	Up	limma	NA	NA	NA	NA	NA	-0.238941	2.0912257431022	0.0294234708620097
LINC01624	Down	limma	NA	NA	NA	NA	NA	-3.00298	0.314243766892181	0.0225502948018214
CNGB1	Down	limma	NA	NA	NA	NA	NA	-1.78759	0.346585531125392	0.0248169424080238
PWRN1	Up	limma	NA	NA	NA	NA	NA	-0.142783	2.37886624374445	0.02991749923087
LINC02669	Up	limma	NA	NA	NA	NA	NA	1.18505293826809	2.7166616482456	0.0316440428894526
POU2AF2	Up	limma	NA	NA	NA	NA	NA	0.0498083487089051	2.01885111347886	0.0308786038705204
ZNF730	Up	limma	NA	NA	NA	NA	NA	-0.221733	2.17419929947617	0.0302697557273659
PRSS42P	Up	limma	NA	NA	NA	NA	NA	-3.07657	4.49559817719638	0.0235908300154471
ZBBX	Up	limma	NA	NA	NA	NA	NA	-1.50233	3.58601210812245	0.0267399701351736
WASHC5-AS1	Up	limma	NA	NA	NA	NA	NA	-3.34327	4.12341386486247	0.0234914137849343
MYOC	Down	limma	NA	NA	NA	NA	NA	-2.10168	0.111749688745852	0.0264251204510439
TRAV29DV5	Down	limma	NA	NA	NA	NA	NA	-2.23177	0.351466479728523	0.0245303594932607
HSD11B1-AS1	Down	limma	NA	NA	NA	NA	NA	-3.34327	0.242521631835711	0.0235863531183342
CFAP47	Up	limma	NA	NA	NA	NA	NA	-1.93153	3.00839624973315	0.0257967387595985
LHFPL1	Up	limma	NA	NA	NA	NA	NA	-3.39355	3.8513346673849	0.0237746026728039
TMEM88B	Up	limma	NA	NA	NA	NA	NA	-2.33821	6.38261448609304	0.0258880296969878
SYT5	Up	limma	NA	NA	NA	NA	NA	-1.98109	3.58447043585564	0.0260751507062307
LOC124901909	Down	limma	NA	NA	NA	NA	NA	-3.39355	0.259883984528938	0.0239009911496599
AQP10	Down	limma	NA	NA	NA	NA	NA	-3.39355	0.260028980294897	0.0240047961120323
GTF2IP5	Up	limma	NA	NA	NA	NA	NA	-3.11808	4.24611658386301	0.0244308215706937
RPL21P94	Down	limma	NA	NA	NA	NA	NA	-1.9607	0.309586210923576	0.0262076663438624
PAQR5	Up	limma	NA	NA	NA	NA	NA	1.47929187272808	2.10836315422562	0.0326985517584829
LINC01625	Up	limma	NA	NA	NA	NA	NA	0.227071014823679	3.24626742624583	0.032309054105711
PCDHA2	Up	limma	NA	NA	NA	NA	NA	-2.25276	4.45142475696149	0.026255785226354
LOC101927293	Up	limma	NA	NA	NA	NA	NA	-2.21497	2.69303137923944	0.0256390310742142
C11orf98	Up	limma	NA	NA	NA	NA	NA	-2.91476	3.59381905707124	0.0249597632120603
SEL1L2	Down	limma	NA	NA	NA	NA	NA	-2.00649	0.390386394010346	0.0261770193346717
UBE2Q2P13	Up	limma	NA	NA	NA	NA	NA	-0.168551	2.20814497496047	0.0321162670186528
IL21R-AS1	Up	limma	NA	NA	NA	NA	NA	-2.70195	2.32253387361964	0.0253898257023251
EN2	Up	limma	NA	NA	NA	NA	NA	-1.64839	3.48623940891562	0.028312956005793
TACR3	Down	limma	NA	NA	NA	NA	NA	-3.2413	0.211125455229682	0.0255513923640737
ADCYAP1	Down	limma	NA	NA	NA	NA	NA	-1.49462	0.0987245986088162	0.0298305829562426
DLGAP4-AS1	Down	limma	NA	NA	NA	NA	NA	-1.16138	0.465967536614257	0.0293362068667459
LINC02473	Down	limma	NA	NA	NA	NA	NA	-2.40204	0.154269540541981	0.0274723241443651
ABCC6	Up	limma	NA	NA	NA	NA	NA	-3.42051	3.71229877904308	0.0258920151372643
RNA5SP78	Up	limma	NA	NA	NA	NA	NA	-3.42051	3.7092582401576	0.0259630772448516
ADH6	Down	limma	NA	NA	NA	NA	NA	-1.57122	0.4026110552136	0.028845301153922
KRT86	Up	limma	NA	NA	NA	NA	NA	2.09169272198725	2.16078818009024	0.0331882653634425
RNU6-762P	Up	limma	NA	NA	NA	NA	NA	-3.32872	4.21756707456994	0.0262942471139452
LINC01869	Up	limma	NA	NA	NA	NA	NA	-3.32872	4.21667873291131	0.0263140561297293
LINC01856	Up	limma	NA	NA	NA	NA	NA	-1.5144	3.05633144047754	0.0295654534237878
IL21-AS1	Up	limma	NA	NA	NA	NA	NA	-3.32872	4.21217099850377	0.0263860639120069
ELN-AS1	Up	limma	NA	NA	NA	NA	NA	0.502486167777453	2.02435595087255	0.034851412073401
C13orf46	Up	limma	NA	NA	NA	NA	NA	0.384784498160575	2.4946268952444	0.0347017581583857
COL23A1	Up	limma	NA	NA	NA	NA	NA	1.11970710526824	2.07608009644523	0.0350319686672498
EDIL3	Down	limma	NA	NA	NA	NA	NA	4.22985778757892	0.490690178277764	0.0264793050369666
CYP3A7	Up	limma	NA	NA	NA	NA	NA	-2.72266	3.53405191298128	0.0274092856214155
RPL9P7	Up	limma	NA	NA	NA	NA	NA	-1.61269	2.16228795183821	0.0298740823285344
RNU1-16P	Up	limma	NA	NA	NA	NA	NA	-3.48436	3.39461494080647	0.0282223302538726
PSG1	Up	limma	NA	NA	NA	NA	NA	-1.63848	5.51243267135565	0.0327211958988066
PRRT4	Down	limma	NA	NA	NA	NA	NA	-2.55638	0.266411729409249	0.0300356500159011
STK32A	Up	limma	NA	NA	NA	NA	NA	-0.746154	2.53821196763996	0.0348209457155944
C12orf75-AS1	Up	limma	NA	NA	NA	NA	NA	-2.70811	3.60412798679072	0.0302905304295545
DCC	Down	limma	NA	NA	NA	NA	NA	-2.97675	0.302742967892941	0.0299625200882863
SLC17A8	Down	limma	NA	NA	NA	NA	NA	-2.97675	0.303704019973025	0.0302098168447669
LOC644169	Up	limma	NA	NA	NA	NA	NA	-1.57945	2.69293810146171	0.0330812731225046
FAM66B	Down	limma	NA	NA	NA	NA	NA	-0.993278	0.494399642209294	0.0345336455824121
RAB11FIP3	Up	limma	NA	NA	NA	NA	NA	0.0838526849304205	2.0542056958974	0.0380842751962237
UNC80	Up	limma	NA	NA	NA	NA	NA	-3.46097	3.50967596895544	0.0304114309789895
LOC100128601	Up	limma	NA	NA	NA	NA	NA	-3.46097	3.50631981824316	0.0305186670255376
EEF1A1P23	Up	limma	NA	NA	NA	NA	NA	-3.46097	3.50359139166291	0.0306148610914578
CCL20	Up	limma	NA	NA	NA	NA	NA	0.137170394707345	2.42546515410687	0.0386174599042492
RPS20P6	Up	limma	NA	NA	NA	NA	NA	-0.760903	2.16599976504146	0.0363757060219276
HNRNPH1P1	Up	limma	NA	NA	NA	NA	NA	-1.7468	2.54013906290797	0.0340155749842301
CYP51A1-AS1	Up	limma	NA	NA	NA	NA	NA	-3.03353	3.04817758398374	0.0317117339040402
LINC02371	Up	limma	NA	NA	NA	NA	NA	-0.664888	2.2080273755136	0.0372146964078918
PRMT5-AS1	Up	limma	NA	NA	NA	NA	NA	-2.50878	2.28334005797651	0.0323164767714159
ATP6V0A4	Down	limma	NA	NA	NA	NA	NA	-3.0412	0.224485217185563	0.0322105147186573
SULT2B1	Up	limma	NA	NA	NA	NA	NA	0.336387044454764	2.23700293936611	0.0397992152639692
C7orf57	Up	limma	NA	NA	NA	NA	NA	-1.1466	2.98099083029971	0.0365963193135032
LOC124904219	Up	limma	NA	NA	NA	NA	NA	-0.315155	2.12799579264657	0.0390885011266557
RPS4XP5	Up	limma	NA	NA	NA	NA	NA	-3.52481	3.21294918429255	0.0323546706409745
MYH4	Up	limma	NA	NA	NA	NA	NA	-3.52481	3.21294918429255	0.0323546706409745
RPS5P4	Up	limma	NA	NA	NA	NA	NA	-3.52481	3.21234892773645	0.0323667265236754
NRAP	Up	limma	NA	NA	NA	NA	NA	-3.52481	3.21234892773645	0.0323667265236754
MTAPP2	Up	limma	NA	NA	NA	NA	NA	-3.52481	3.21227244422962	0.0323842697702929
LINC00929	Up	limma	NA	NA	NA	NA	NA	-3.52481	3.20984925324758	0.0324762378565406
SH2D5	Down	limma	NA	NA	NA	NA	NA	-1.43642	0.462478562288617	0.0360315549533951
MIR6739	Up	limma	NA	NA	NA	NA	NA	-2.51495	3.54074029639729	0.0337367041843966
SPATA25	Up	limma	NA	NA	NA	NA	NA	-0.882664	2.13159116895995	0.0378101420412468
IGLV1-51	Down	limma	NA	NA	NA	NA	NA	-2.5979	0.281707721090416	0.0338109185691664
KRBOX1	Down	limma	NA	NA	NA	NA	NA	-1.40276	0.474147517516698	0.0366673568784908
MRAP	Up	limma	NA	NA	NA	NA	NA	-2.76579	2.12530454013838	0.0339327268420706
GPR84-AS1	Down	limma	NA	NA	NA	NA	NA	-2.13493	0.252227494094091	0.0355257090749764
LOC100887080	Down	limma	NA	NA	NA	NA	NA	-3.48144	0.293024380986817	0.0335710855106349
LINC01799	Down	limma	NA	NA	NA	NA	NA	-3.48144	0.293444841668984	0.0337163592440227
SLITRK4	Down	limma	NA	NA	NA	NA	NA	3.55460562046269	0.485652732753182	0.032997094789401
IGKV2D-29	Down	limma	NA	NA	NA	NA	NA	-3.48144	0.29387033485822	0.0338101736363717
LOC101928565	Down	limma	NA	NA	NA	NA	NA	-3.43116	0.274054005927648	0.0339674004166138
CFAP65	Up	limma	NA	NA	NA	NA	NA	-0.151714	2.06056870813526	0.0411697974218993
RERGL	Up	limma	NA	NA	NA	NA	NA	-1.08874	2.20190365081637	0.0386031535667002
SAG	Up	limma	NA	NA	NA	NA	NA	-3.55178	3.09288211549857	0.0342355586144503
LINC02043	Up	limma	NA	NA	NA	NA	NA	-3.55178	3.09248172140119	0.0342527282263435
HSPD1P5	Up	limma	NA	NA	NA	NA	NA	-3.55178	3.09183035527159	0.0342847639014354
LINC01780	Up	limma	NA	NA	NA	NA	NA	-3.55178	3.09007532102558	0.0343712037223753
LOC100128674	Up	limma	NA	NA	NA	NA	NA	-3.55178	3.09007532102558	0.0343712037223753
LOC100130760	Down	limma	NA	NA	NA	NA	NA	-3.38964	0.257567881507773	0.034636151599572
PCDHB8	Up	limma	NA	NA	NA	NA	NA	-0.367757	2.01940549535999	0.0412300824655975
LINC00567	Up	limma	NA	NA	NA	NA	NA	-2.9259	4.34827664511989	0.0353475463909246
LINC02660	Down	limma	NA	NA	NA	NA	NA	-2.85643	0.172132999524373	0.0355804472248374
UPK3A	Down	limma	NA	NA	NA	NA	NA	-3.38964	0.258385241673716	0.0349789276709024
PDE6B-AS1	Down	limma	NA	NA	NA	NA	NA	-3.54528	0.320018896689193	0.0353376755178821
LOC101927020	Down	limma	NA	NA	NA	NA	NA	-3.54528	0.320018896689193	0.0353376755178821
CERS3	Down	limma	NA	NA	NA	NA	NA	-3.54528	0.320054932911116	0.0353549509468457
CTAGE11P	Down	limma	NA	NA	NA	NA	NA	-3.54528	0.320199636638101	0.0353889017445397
LOC100289473	Down	limma	NA	NA	NA	NA	NA	-3.54528	0.320224434284009	0.0354007992021957
MPHOSPH10P1	Down	limma	NA	NA	NA	NA	NA	-2.47278	0.256506543237758	0.0366294905270822
RNU6-757P	Down	limma	NA	NA	NA	NA	NA	-3.54528	0.320670670812792	0.035564439165342
MKRN7P	Down	limma	NA	NA	NA	NA	NA	-3.54528	0.320695504937626	0.0355763940084291
RNU6-1300P	Down	limma	NA	NA	NA	NA	NA	-3.54528	0.32058560818701	0.0355789219502184
CEACAM21	Down	limma	NA	NA	NA	NA	NA	-3.54528	0.32058560818701	0.0355789219502184
TMEM72	Down	limma	NA	NA	NA	NA	NA	-3.54528	0.320621708224357	0.0355963072837111
COA6-AS1	Up	limma	NA	NA	NA	NA	NA	-0.475911	2.20445820272877	0.0422079127586993
ABCF2P1	Up	limma	NA	NA	NA	NA	NA	-2.34258	2.16627802462355	0.0369299607953998
XKRX	Up	limma	NA	NA	NA	NA	NA	-1.76943	4.47075646713369	0.0394390603242198
ANKS1B	Down	limma	NA	NA	NA	NA	NA	-1.17032	0.344550125217647	0.0406108373173316
PCDHA5	Up	limma	NA	NA	NA	NA	NA	-2.83636	4.92334362407339	0.0373663904497101
RPS16P7	Up	limma	NA	NA	NA	NA	NA	-0.794598	2.09656712421084	0.0420438947933986
KCNRG	Up	limma	NA	NA	NA	NA	NA	-2.52941	3.61992521198697	0.0378246006852111
MIR133A1HG	Down	limma	NA	NA	NA	NA	NA	-3.16836	0.266874924335377	0.0372517220170894
LOC100289230	Up	limma	NA	NA	NA	NA	NA	-0.207651	2.47582288492429	0.0438361364550202
LINC01545	Down	limma	NA	NA	NA	NA	NA	-2.38554	0.2638212211036	0.0382987293453671
NDST1-AS1	Up	limma	NA	NA	NA	NA	NA	-2.47679	3.90395755366052	0.038283296290525
RPS24P17	Down	limma	NA	NA	NA	NA	NA	-3.16836	0.26701632006114	0.037340925707706
LOC105369911	Up	limma	NA	NA	NA	NA	NA	-0.875041	2.30752	0.0424188700830025
EIF3IP1	Up	limma	NA	NA	NA	NA	NA	-1.90873	3.09154256059456	0.040043534905724
LINC01970	Up	limma	NA	NA	NA	NA	NA	-2.79991	3.17340220930263	0.0382997487504208
PGM5P2	Up	limma	NA	NA	NA	NA	NA	-0.358508	2.81386565331771	0.0442604404837176
VWA3B	Up	limma	NA	NA	NA	NA	NA	-0.67315	2.86801711590353	0.0434069349665424
RNU6-813P	Up	limma	NA	NA	NA	NA	NA	-3.0237	3.08881678524353	0.038212171565698
ATP2C2-AS1	Up	limma	NA	NA	NA	NA	NA	-0.879817	2.28529103971498	0.0430438129925534
LINC02631	Down	limma	NA	NA	NA	NA	NA	-2.55977	0.267026935555192	0.039012127602098
LOC730098	Up	limma	NA	NA	NA	NA	NA	-2.11261	2.33499334791114	0.0397785795769224
CLCNKA	Up	limma	NA	NA	NA	NA	NA	-2.11261	2.33504619021991	0.0398137985651058
LRP8-DT	Up	limma	NA	NA	NA	NA	NA	-3.59223	2.92565479826255	0.0383645970874628
CPA6	Up	limma	NA	NA	NA	NA	NA	-3.59223	2.92337821348705	0.0385003538584712
FAM131C	Up	limma	NA	NA	NA	NA	NA	-0.865269	2.79208471614759	0.0435530392276628
PTPN20	Down	limma	NA	NA	NA	NA	NA	-1.07282	0.46167512764001	0.043027355745131
KCNIP4	Down	limma	NA	NA	NA	NA	NA	-3.09087	0.354736796733153	0.0391411872531601
TUBB4A	Down	limma	NA	NA	NA	NA	NA	-1.96984	0.347111665975036	0.0414298661440517
NOX1	Up	limma	NA	NA	NA	NA	NA	-1.82507	4.11975352838454	0.0425530443877067
LOC101927661	Up	limma	NA	NA	NA	NA	NA	0.612398284163681	2.02186516108722	0.0467540654087039
FAM72B	Up	limma	NA	NA	NA	NA	NA	-3.08527	4.43987778902012	0.0402733860514789
EIF3CL	Up	limma	NA	NA	NA	NA	NA	1.58517663179179	2.00389582357524	0.0451245484223619
TNFSF11	Up	limma	NA	NA	NA	NA	NA	-1.99264	3.07036047627653	0.0425457262565423
DPEP3	Down	limma	NA	NA	NA	NA	NA	-1.88675	0.4289525330303	0.0423273436214307
RAB44	Down	limma	NA	NA	NA	NA	NA	-1.06083	0.442751219376354	0.0462814650025165
PEBP4	Down	limma	NA	NA	NA	NA	NA	-0.83248	0.488637313322441	0.0470607252276066
LOC112267986	Up	limma	NA	NA	NA	NA	NA	-2.18995	2.01519077582405	0.0434822457679601
RPL8P5	Up	limma	NA	NA	NA	NA	NA	-1.26645	2.13190417727683	0.0461077780184002
HECW2-AS1	Up	limma	NA	NA	NA	NA	NA	-1.93907	2.32682036459927	0.0443295939454383
RPL19P21	Up	limma	NA	NA	NA	NA	NA	-2.18995	2.0148174599593	0.0435196886318778
RAB26	Down	limma	NA	NA	NA	NA	NA	-2.5938	0.199779005325986	0.0435549725884066
GGT1	Up	limma	NA	NA	NA	NA	NA	-1.8414	4.02933196106566	0.045750357679964
LINC02285	Up	limma	NA	NA	NA	NA	NA	-2.83678	3.01658931347507	0.0434236726451315
SIM1	Down	limma	NA	NA	NA	NA	NA	-3.2327	0.208884633744367	0.043388064682156
CECR2	Up	limma	NA	NA	NA	NA	NA	1.17970318855318	2.15815209863085	0.0488746301595181
LINC01563	Up	limma	NA	NA	NA	NA	NA	0.895667214307795	2.07320118788111	0.0497989167519643
NLRP6	Down	limma	NA	NA	NA	NA	NA	-1.6316	0.358540543482616	0.0465608309365419
DMC1	Down	limma	NA	NA	NA	NA	NA	-2.11301	0.140296547228249	0.0472628155793968
SYT6	Up	limma	NA	NA	NA	NA	NA	-2.30375	4.13175987326833	0.0461974169998534
LRRD1	Up	limma	NA	NA	NA	NA	NA	-3.13555	4.14188546776771	0.0448847770366985
POMK	Down	limma	NA	NA	NA	NA	NA	-1.5148	0.390245356865423	0.0476910415131145
LINC01381	Down	limma	NA	NA	NA	NA	NA	-3.63317	0.3617121654883	0.0445016316496155
RPS26P45	Down	limma	NA	NA	NA	NA	NA	-3.63317	0.3617121654883	0.0445016316496155
RNU6-817P	Down	limma	NA	NA	NA	NA	NA	-3.63317	0.361752896645124	0.0445246721827046
SUGT1-DT	Up	limma	NA	NA	NA	NA	NA	-1.51742	2.63357535288646	0.0479093615457021
LOC105377848	Down	limma	NA	NA	NA	NA	NA	-3.63317	0.361780912355359	0.0445405225774364
LINC01273	Up	limma	NA	NA	NA	NA	NA	-1.10927	2.54657321687695	0.0489094095883478
MIR6746	Down	limma	NA	NA	NA	NA	NA	-3.2322	0.292050824864118	0.044893034841932
CBR1-AS1	Down	limma	NA	NA	NA	NA	NA	-3.2322	0.292050824864118	0.044893034841932
HRAT17	Down	limma	NA	NA	NA	NA	NA	-3.63317	0.361999472424443	0.0446444613901035
RNU6-790P	Down	limma	NA	NA	NA	NA	NA	-3.63317	0.362163675407177	0.0447242897819419
NANOS2	Down	limma	NA	NA	NA	NA	NA	-3.63317	0.362163675407177	0.0447242897819419
TMEM191B	Down	limma	NA	NA	NA	NA	NA	-3.63317	0.362163675407177	0.0447242897819419
GPR156	Up	limma	NA	NA	NA	NA	NA	-1.95352	3.95724155833148	0.0474774941399593
PFN1P2	Up	limma	NA	NA	NA	NA	NA	-1.31012	2.39936101288251	0.0485660510772978
CCDC73	Up	limma	NA	NA	NA	NA	NA	-1.07239	2.15392379956937	0.0490722330720884
SLCO1B3	Down	limma	NA	NA	NA	NA	NA	-2.49248	0.243519853724581	0.0461879568652303
HTR2B	Up	limma	NA	NA	NA	NA	NA	5.75722	2.20066617018009	0.0314258977925077
SLC8A3	Down	limma	NA	NA	NA	NA	NA	-2.71259	0.437383107851105	0.0462570983842369
EDRF1-DT	Down	limma	NA	NA	NA	NA	NA	-3.03611	0.24842649511072	0.0462860138785006
SLC12A9-AS1	Up	limma	NA	NA	NA	NA	NA	-3.17707	3.91464044189401	0.0467488158812569
SPACA6-AS1	Up	limma	NA	NA	NA	NA	NA	-1.45885	2.95438419245816	0.0498800278706139
LINC01108	Down	limma	NA	NA	NA	NA	NA	-2.62917	0.209535411426203	0.0476462360701075
RPL13AP2	Up	limma	NA	NA	NA	NA	NA	-3.32659	3.18153636521605	0.0470767100020268
INTS4P1	Down	limma	NA	NA	NA	NA	NA	-3.47243	0.139476419140831	0.0476110743336529
RPS26P31	Up	limma	NA	NA	NA	NA	NA	-2.17418	3.73418011226968	0.0498340557130622
ALKAL1	Down	limma	NA	NA	NA	NA	NA	-2.76287	0.46896545503853	0.0492266566065922
RN7SL329P	Down	limma	NA	NA	NA	NA	NA	-3.07763	0.263244189691778	0.0491645522087516
ZYG11A	Down	limma	NA	NA	NA	NA	NA	-2.61063	0.379670902565203	0.0495032000441627
LOC107986631	Up	limma	NA	NA	NA	NA	NA	-2.73383	4.74084491873531	0.0499415311056547
ABCA4	Up	limma	NA	NA	NA	NA	NA	3.73707446833584	2.15414831352065	0.0406436092645861
MGP	Down	limma	NA	NA	NA	NA	NA	8.65335579363698	0.48556714548985	0.0423918340459364
