# Supplementary material for: Maternal causation of early-onset pre-eclampsia: excessive endometrial gland-derived apolipoprotein D induces placental ferroptosis and developmental abnormalities
Source: J Biomed Sci. 2025 Dec 10;32:103. doi: 10.1186/s12929-025-01199-7 (PMC12690863; doi:10.1186/s12929-025-01199-7)
Supplement: Supplementary file 4 — Supplementary Material 4. [file 12929_2025_1199_MOESM4_ESM.xlsx]

## Sheet: Tables S2b
gene	change_mRNA	soft	baseMean_DEseq	FC_DEseq	p_DEseq	FC_edgeR	p_edgeR	AveExpr_limma	FC_limma	p_limma
CHI3L2	Up	DEseq2 edgeR limma	63.8811037250549	11.8986882341497	7.58169688755563e-18	11.8640555931206	7.78234923219739e-16	1.53476100090843	10.7827549747706	6.10841862151397e-06
HSPB6	Up	DEseq2 edgeR limma	87.8991742121064	5.18819609443436	4.09981570329302e-17	5.21655588412705	1.99623649925409e-12	2.47752850721948	4.70180106641644	6.12520496792988e-06
CA8	Down	DEseq2 edgeR limma	719.127288361893	0.321195038051251	4.39542857914631e-16	0.324091687621606	1.56609206624081e-15	5.68563182199229	0.337204694155865	4.53466127664417e-06
PAQR8	Down	DEseq2 edgeR limma	342.455439942502	0.229745081936265	2.6591949028008e-14	0.231938996175299	6.11502383256637e-15	4.43978751778567	0.231348589032623	1.6066889129453e-05
CXCL14	Up	DEseq2 edgeR limma	128.328327485742	3.9486302026238	1.40572644110106e-12	3.96773537659645	1.1753604353442e-10	3.13080017769117	3.83469991381554	2.98422446345724e-05
SPARCL1	Up	DEseq2 edgeR limma	103.892134095239	16.1977707869807	4.68172779050726e-12	16.1704460509098	8.39386781383824e-13	1.85097089404641	15.2520108123972	0.000374076276312823
MGP	Up	DEseq2 edgeR limma	36.7767834232017	10.8016895866408	3.30941084954591e-11	10.6970763121664	3.61559775934288e-11	0.600997101468947	12.9638344841075	4.98439163489373e-05
SPON2	Up	DEseq2 edgeR limma	491.059494550868	7.56319424486134	6.69993477705019e-11	7.61137385315328	1.3489867012721e-12	4.62215041610258	7.8304869232222	0.000151021912406868
NTRK2	Down	DEseq2 edgeR limma	403.043150259922	0.405811092591049	1.80153884046319e-10	0.40911659749993	7.48638175069108e-09	4.92651103254259	0.409441952311506	3.32104760132454e-05
MXRA8	Up	DEseq2 edgeR limma	519.812848004315	3.23166933203739	2.11279801081346e-10	3.25421429523845	1.71729839702495e-11	5.21435350846666	3.35264800616503	1.74658545488073e-05
CRISPLD2	Up	DEseq2 edgeR limma	310.427465627639	3.13675280435456	2.18054246754174e-10	3.15801107818763	9.80336010715868e-11	4.49359203331828	3.15044303051208	2.72678008688237e-05
OLFML2B	Up	DEseq2 edgeR limma	56.7005499362963	7.54818723238626	3.53578960567039e-10	7.5428365549535	5.32925233182251e-10	1.56031463329004	7.3008977037824	9.17451718035267e-05
CHRDL1	Up	DEseq2 edgeR limma	92.4753471469292	9.88515516629772	3.45162488120807e-09	9.89515330520663	5.52031791678463e-10	1.98232391780982	10.6466047457611	0.000150755270870097
ALDH1A2	Up	DEseq2 edgeR limma	134.554363337339	10.6687349334405	3.61417333440888e-09	10.6805754652687	4.35649163270814e-10	2.46148632422441	11.2590842062474	0.000367075206298037
VWA3A	Up	DEseq2 edgeR limma	39.8995400072698	4.57432798063035	5.80936796431439e-09	4.58538759446025	1.43042492058936e-07	1.38488906139129	4.03969401058928	0.000162745237444255
ABCA13	Down	DEseq2 edgeR limma	440.68912779675	0.263128002903584	7.45787786149285e-09	0.265789467968094	3.90461723344944e-10	4.83646051746737	0.29317944822946	0.000359178902692163
EMID1	Up	DEseq2 edgeR limma	93.4925472794872	2.9827089162122	9.66440563468184e-09	2.99956765501902	8.57763390275913e-07	2.78823396566651	2.73368674232848	0.000249811664451295
PCOLCE	Up	DEseq2 edgeR limma	344.691702254514	2.63330559020953	2.29000801078817e-08	2.65308785914266	1.16029769258157e-08	4.70614062960606	2.67340613452255	4.92975458339939e-05
APOE	Up	DEseq2 edgeR limma	243.505414481467	5.8543514409196	4.44613700397735e-08	5.89416674860348	1.11777638148165e-09	3.73595284717784	6.77749764464691	7.17126634597353e-05
CRLF1	Up	DEseq2 edgeR limma	36.3805229619406	6.98032747338313	6.30542167902146e-08	6.95435031517194	5.35930704805168e-08	0.984949445528272	5.45969834177375	0.000575878790157133
TEKT2	Up	DEseq2 edgeR limma	111.250774398145	4.03483930138238	7.29382104297979e-08	4.05698567222749	6.93922028868092e-08	2.86147411389108	3.9701602626883	0.000141735416934712
LOC100131785	Down	DEseq2 edgeR limma	31.193906869271	0.251050023300675	7.59214276093906e-08	0.255152505351498	2.31596651928207e-06	1.05074217244787	0.216315465404674	5.29504918122827e-05
C3	Down	DEseq2 edgeR limma	40452.8001156486	0.364664569657264	7.37779357063944e-08	0.368041584177787	2.97037760490373e-07	11.5451318295563	0.43945003652783	4.539690826864e-05
ERV3-1	Up	DEseq2 edgeR limma	308.791796841412	2.26500698936972	8.18648827491055e-08	2.28286616998835	2.11551298967056e-07	4.60061342711955	2.2098308043203	0.000231170790205183
PGR	Up	DEseq2 edgeR limma	29.5748340907203	8.96119754041346	1.04951043903026e-07	8.87513656912445	3.32923211025652e-08	0.502632208200603	7.55689210636942	0.000751549537300831
GRAMD2A	Up	DEseq2 edgeR limma	92.4436137443914	3.03621177911893	1.98782990802026e-07	3.05131219053366	2.11433206018808e-06	2.75389840742636	2.69489153523285	0.000822908282325598
FBLN1	Up	DEseq2 edgeR limma	3593.20768729879	2.51912	1.99124089027706e-07	2.53741313289643	4.46494923171239e-08	8.07551340323759	2.7801194746964	5.81129549321355e-05
SAA1	Down	DEseq2 edgeR limma	276.00898913612	0.194014726555647	2.41263649308234e-07	0.196085195249103	1.44505813580999e-08	3.91986918156458	0.169935042951338	0.00026483995743166
ATP8B2	Up	DEseq2 edgeR limma	56.1897056482045	2.66022037913116	3.24792207746124e-07	2.6767283692557	3.52057050694057e-05	2.10587772053177	2.3199359857719	0.000810964196734983
FAM107A	Down	DEseq2 edgeR limma	1697.08862970131	0.311316418549261	4.83860477213667e-07	0.314045737264851	2.03347992772663e-08	6.8568907158527	0.355776039025217	0.000915103193374111
CD248	Up	DEseq2 edgeR limma	557.592270488996	4.78799521475664	4.9675629134696e-07	4.82558151346329	2.0065396957483e-08	5.02988765880974	5.67817651216056	0.000122312885764542
SCUBE2	Up	DEseq2 edgeR limma	30.4376653422557	4.09172401691835	5.15644041690542e-07	4.08590233418003	3.23270499609153e-06	1.05272111553932	3.39231703761629	0.00088928161241994
LOXL3	Up	DEseq2 edgeR limma	67.2589041188904	3.23618404778979	7.68346515170805e-07	3.25427550812972	5.85917988496388e-06	2.27466085669662	2.98784146568441	0.000363805742352822
ODAD1	Up	DEseq2 edgeR limma	153.255662273815	3.34123462289631	8.44517685630946e-07	3.36459482041943	3.25906445532041e-07	3.40735391619791	3.2171638263316	0.000384629355926709
CILP	Up	DEseq2 edgeR limma	29.5979357056103	5.86112814991021	8.68261428820737e-07	5.83062652172388	7.16653623032555e-07	0.782323513371257	4.67112640264675	0.00120174217255497
IRAK3	Down	DEseq2 edgeR limma	186.63338619476	0.191930582050956	9.96016940141737e-07	0.194286579671536	1.13215028283928e-07	3.33803229579982	0.214307681575792	0.00206842472399271
RMST	Up	DEseq2 edgeR limma	39.4172702761536	2.74127199784561	9.942876549916e-07	2.76036379317211	7.05477347712042e-05	1.59438276795244	2.41743132712305	0.000456381334803498
SLC35F3	Down	DEseq2 edgeR limma	74.2147805175156	0.435566586386113	1.09032901926064e-06	0.440438647186034	0.000182074027633886	2.51099212979965	0.397411063565346	0.000136383989309611
AASS	Up	DEseq2 edgeR limma	94.2237654312033	2.35814789113776	1.40318227816094e-06	2.3734021887489	5.42386443551052e-05	2.8768512254636	2.10916937058258	0.00125094834200264
CD200	Up	DEseq2 edgeR limma	38.3286236708801	3.70419612837501	1.57314903246422e-06	3.70804484961172	9.750985802273e-06	1.39880032679541	3.47153186355934	0.000570792305587829
LGALS1	Up	DEseq2 edgeR limma	1871.1949380843	2.16671726857369	1.59996567396853e-06	2.18451590036114	4.54689716422184e-07	7.18852273800371	2.21328399356455	0.000136283721547486
FMOD	Up	DEseq2 edgeR limma	558.668097355187	3.41456187681657	1.73200930553527e-06	3.4371192329594	8.78559369593928e-08	5.24103452027534	3.70979862252538	0.000197081493382297
CTSK	Up	DEseq2 edgeR limma	537.363665658085	4.1123588151996	2.10501371254555e-06	4.14264342843906	1.23856257233e-07	5.06165467830592	4.70100394274767	0.000216556714514575
SMIM31	Down	DEseq2 edgeR limma	106.381957490428	0.250864917733253	2.1795966421552e-06	0.253576585234848	1.162474515523e-06	2.70755341662551	0.215172081429113	0.000433834270533032
COL1A1	Up	DEseq2 edgeR limma	1964.48635782154	2.16865060907882	2.24870338939838e-06	2.18643206811791	4.8025470416887e-07	7.26358440915978	2.29281309255495	0.000270969107189492
TAMALIN	Up	DEseq2 edgeR limma	30.9645412983192	2.97138	2.31881781487384e-06	2.98340103442518	5.04921444069567e-05	1.22742203010497	2.46605905350962	0.00109541617541492
IFFO2	Down	DEseq2	1272.9775305921	0.499303673112818	2.47603662550196e-06	NA	NA	NA	NA	NA
CYP24A1	Down	DEseq2 edgeR limma	31.6739784934447	0.198829180369709	2.49211895911944e-06	0.202216086865703	3.20917148361313e-06	0.908033944053498	0.202461767653179	0.0010008086225943
SPARC	Up	DEseq2 edgeR limma	789.820349673187	3.75615809444391	2.95260582167955e-06	3.78665509296706	1.02347556483605e-07	5.66117650647637	4.58704660308028	0.00026587845777128
NKX6-2	Up	DEseq2 edgeR limma	15.924431391126	18.2709791702919	3.51537303228924e-06	17.123056027042	9.57153088885699e-08	-1.06112	16.4983999442403	0.000888760954845377
S100A2	Up	DEseq2 edgeR limma	492.526721324476	4.14614377858523	4.07808102710357e-06	4.1759413744456	2.71962489984547e-07	4.91738716636314	3.82470710455967	0.00170634111864375
GOLGA6L9	Up	DEseq2 edgeR limma	9.15642057676821	18.4100585109028	4.22231426338356e-06	16.4847290718847	1.51998030028538e-08	-1.63615	18.8328845880004	4.01430451602285e-05
COL15A1	Up	DEseq2 edgeR limma	130.937658571476	2.70684671553978	5.05800982558757e-06	2.72499854502539	7.13610633281216e-06	3.2739427397095	2.82003761985941	0.00034524649265805
TIMP3	Up	DEseq2 edgeR limma	2017.79601602344	2.75424993800557	5.05268588099992e-06	2.77617172475578	2.79890604106839e-07	7.18299687121063	3.07134933446599	0.000318520559635721
ADAMTS2	Up	DEseq2 edgeR limma	136.659825739903	5.39721689806294	5.94111640997264e-06	5.4270809617601	8.23314557215905e-07	2.88723102783649	6.2605667120778	0.000673744417459573
GLIPR2	Up	DEseq2 edgeR limma	42.1471086897813	3.32139845158791	6.94385349964338e-06	3.32765516590432	2.83882261621132e-05	1.58357596492331	2.84440069788622	0.00245392578401565
TMEM176B	Down	DEseq2 edgeR limma	521.144035328241	0.473760299125719	7.05901864425492e-06	0.47817124179074	4.10653900950073e-06	5.33312297032753	0.490938633315725	0.000544584256461872
LINC01541	Up	DEseq2 edgeR limma	1956.07624144994	2.56260940185685	7.2069402446042e-06	2.58208541949028	5.43883524448698e-07	7.17398846940941	2.6822079226448	0.000469056087340028
ABCB4	Down	DEseq2 edgeR limma	31.0141220713038	0.31152226266922	7.81378462193694e-06	0.31559594014897	5.97174482888868e-05	1.12615940445971	0.281117069385593	0.000412755696172754
CLIP3	Up	DEseq2 edgeR limma	112.969509856554	2.76635724786545	8.14434429880122e-06	2.78648796495474	1.40806057174759e-05	3.06062542731719	2.53463617787912	0.00137903398031604
QPCT	Down	DEseq2 edgeR limma	1351.70367742804	0.452209210984895	8.62940975331922e-06	0.456146187783691	1.55038183952867e-06	6.69204740265986	0.482544222495241	0.00108691007896867
SPOCK1	Up	DEseq2 edgeR limma	240.969380044745	4.81619418238996	9.06946988817598e-06	4.85599193915081	6.84640100252329e-07	3.77222466710482	5.26594936587977	0.00111457966091785
ID3	Down	DEseq2 edgeR limma	93.9701896142638	0.240606163344852	1.27237693354003e-05	0.242934633849205	6.16815586780639e-06	2.47824686593845	0.240655688521705	0.00553968720603553
PALMD	Up	DEseq2 edgeR limma	216.219011265596	2.56129525324143	1.36150641736475e-05	2.57815462030929	3.64587047755494e-06	4.01689420562796	2.44149069084292	0.00203798616240979
MIR205HG	Up	DEseq2 edgeR limma	83.4061599000541	6.42668313854373	1.32045673800192e-05	6.44155367339191	3.43152713445512e-06	2.01964946978992	5.60580561300997	0.0033554448228293
HTRA3	Up	DEseq2 edgeR limma	18.2324761628897	4.46364986605652	1.32870864607079e-05	4.4414222134135	1.81301656944401e-05	0.134370073842417	4.65085589950915	0.00174726231586851
IGFBP6	Up	DEseq2 edgeR limma	194.643231237585	3.39441767402155	1.33757771474693e-05	3.41977712617973	1.5190325350445e-06	3.70538298648779	3.35389710610144	0.00132003275124256
WFIKKN1	Up	DEseq2 edgeR limma	25.5584	2.89412989470315	1.39334386503336e-05	2.89888579395346	0.000151303048668547	0.972955757170792	2.37760234687061	0.00123537990439071
FBLN5	Up	DEseq2 edgeR limma	323.939609621077	3.17906589605671	1.65734344701676e-05	3.19988331335849	1.57422909447721e-06	4.47715670151247	3.20839230211867	0.0010760313427023
COL1A2	Up	DEseq2 edgeR limma	1163.26368559499	2.88679434585437	1.67454499790064e-05	2.90850879243729	8.65457718202752e-07	6.35531758383582	3.2293512359153	0.000634600794726287
P4HA3	Up	DEseq2 edgeR limma	35.6275713157684	5.92382318115398	1.72526037863297e-05	5.9133152512476	4.72530687603926e-06	0.878854468256167	6.53008210652129	0.000836909991286169
FCER1G	Up	DEseq2 edgeR limma	38.2249885234032	5.77942205358468	2.23071863534462e-05	5.7758546079091	8.64456456473591e-06	1.06549385876307	4.24524262410729	0.0111887370634062
RSPO3	Up	DEseq2 edgeR limma	60.844679924446	5.96243162690815	2.44316826020052e-05	5.97294762172321	5.90212187165607e-06	1.61091671454607	6.65503702466021	0.00158392897264136
HSD17B14	Up	DEseq2 edgeR limma	46.1842457580249	2.55591653345311	2.47110148941693e-05	2.56926	0.000266472023799249	1.83415879447324	2.27783481950995	0.00155752668148523
ATP10B	Down	DEseq2 edgeR limma	1209.40067402127	0.128239656005962	2.6096080073051e-05	0.129730823103618	4.09965006999396e-09	5.72309682795159	0.132281685992981	0.00032377985501462
CYP3A5	Down	DEseq2 edgeR limma	2263.21444158441	0.437107474228747	2.57638595517818e-05	0.440966552176966	5.11772091735915e-06	7.41192445914809	0.44249259599667	0.000980985901200857
SULF1	Up	DEseq2 edgeR limma	87.0240003989628	6.38751644156341	2.54786579381333e-05	6.41176499449965	3.34687767164373e-06	1.9626192113927	9.26470674860571	0.00266693519460727
SVEP1	Up	DEseq2 edgeR limma	33.3448560179291	5.26046584071265	2.62276717888551e-05	5.24890611740778	1.14107419667786e-05	0.927129483501499	4.47822422003113	0.0035379102598475
FLT1	Up	DEseq2 edgeR limma	35.9911896895657	4.60470900171163	2.5473667648119e-05	4.60969665242007	1.79109298283306e-05	1.1649194615751	3.15308262433856	0.00895704910839899
FBN1	Up	DEseq2 edgeR limma	140.804933646628	2.72866372470535	2.61673967082039e-05	2.74784413147994	1.65637924201923e-05	3.36302468472949	2.6436825646121	0.00120639873988642
COL14A1	Up	DEseq2 edgeR limma	102.59809422541	4.06144057711476	2.64473700237658e-05	4.08284922645437	8.20453931096214e-06	2.67880182321127	3.65379865659235	0.00434925113560848
C1QC	Up	DEseq2 edgeR limma	46.6819543631252	7.31086349933362	2.7809088831262e-05	7.2962048691316	7.23826574886177e-06	1.08723205986552	6.16748051231709	0.0102780995236506
SH3TC2	Down	DEseq2 edgeR limma	49.3990880313086	0.398036995108003	2.90020052586286e-05	0.402254689354406	0.00034169930467059	1.87712518401646	0.37468127242746	0.000759979205090691
CEACAM5	Down	DEseq2 edgeR limma	13946.1596804884	0.279055825639652	2.99008854710411e-05	0.281991848809164	7.16907201188398e-06	9.73352831081878	0.302838310881768	0.00286883877766997
COL3A1	Up	DEseq2 edgeR limma	996.354113443853	3.58382142378151	3.17859930714876e-05	3.61098065388282	2.25936439758729e-06	5.98029285866812	4.58880256350963	0.000673407535025127
COL6A3	Up	DEseq2 edgeR limma	843.450782081867	2.90916271312062	3.2001817571115e-05	2.93278643181254	1.64096312819109e-06	5.8833543956452	3.13043411716333	0.000954252576494344
DDX11	Up	DEseq2 edgeR limma	282.947092333889	2.18284169840211	3.13383832338958e-05	2.19880094374219	1.2534452646504e-05	4.4657585098626	2.05712019540316	0.00280769955520452
NKX3-1	Down	DEseq2 edgeR limma	53.2158803318154	0.43578959274089	3.38094841308927e-05	0.439076137675777	0.000749632469866412	2.01900345205499	0.386819827142987	0.000888119378262112
DIO2	Up	DEseq2 edgeR limma	51.635574320388	9.02138446675094	3.41461050592581e-05	8.98674354993121	7.82639378431732e-06	0.966824365378721	8.17023023665408	0.00857650884902663
SCGB2A2	Down	DEseq2 edgeR limma	15.9024893812533	0.23695863051469	3.49035395535091e-05	0.242667642547778	5.43439635034812e-05	0.060399632297439	0.201212432083107	0.000143279551116701
PRR18	Down	DEseq2 edgeR limma	9.80659473814153	0.130471250621336	3.58931323855356e-05	0.137687870428534	5.29247686288737e-06	-1.00052	0.094688168433415	0.000144319451981182
SCARF2	Up	DEseq2 edgeR limma	54.9906112155094	2.65660074986329	3.71063900889358e-05	2.67101533116348	0.000194638745353735	2.04719139174442	2.44624996583747	0.00134817681669628
FSCN1	Up	DEseq2 edgeR limma	262.936747529504	2.8406	3.7743942980629e-05	2.86311180656221	4.10038955440314e-06	4.22946334714146	2.56789512897337	0.00422200272735005
UCHL1	Up	DEseq2 edgeR limma	53.7047018152957	2.83612445390574	3.94654926890019e-05	2.84863580564862	0.000124030675278222	1.98869183751396	2.38470530368787	0.00464905504415286
F13A1	Up	DEseq2 edgeR limma	11.3210380450357	22.0795265704608	4.23007306155025e-05	19.9016209379401	1.67040886611537e-06	-1.46805	9.90072886207937	0.00253948766438366
LEFTY2	Up	DEseq2 limma	5.65301583731047	37.7287898008946	4.43467254859773e-05	NA	NA	-2.28006	13.5551679859105	7.15033260093044e-05
PTGDS	Up	DEseq2 edgeR limma	38.5671004167072	6.24662129688388	4.63340609638418e-05	6.23455567414241	6.42007307630626e-06	0.719490801352395	8.9805226864166	0.00449660383897772
CGA	Up	DEseq2 edgeR limma	53.7894	224.75579361384	4.95724674876598e-05	181.389117113397	4.03276150638792e-08	-1.42461	24.7428135397365	0.0217484589188786
COMP	Up	DEseq2 edgeR limma	58.7520414738443	2.99498719456321	4.93468845336207e-05	3.01193130517568	8.55745234408543e-05	2.07282257667935	2.55659368318553	0.00529090700983041
DRC1	Up	DEseq2 edgeR limma	56.0861126876877	5.34434550475688	5.17295601486522e-05	5.34366184752279	1.21019455378768e-05	1.5393504325881	7.01339216358892	0.000328674322296089
SNPH	Down	DEseq2 edgeR limma	218.146203728271	0.421615596389988	5.38251551334533e-05	0.425407676619328	2.30551659581276e-05	4.01460284430242	0.399996285147871	0.00076195704016771
LCN2	Down	DEseq2 edgeR limma	31280.507426625	0.37665489185051	5.42605700017356e-05	0.380065858147887	2.88656904348894e-05	11.0827632700353	0.402692575301046	0.00080428399025211
TMOD1	Down	DEseq2 edgeR limma	766.315506907649	0.400780970977078	5.47340569687617e-05	0.404502819036304	5.76732221450274e-06	5.79805101001075	0.435690956062456	0.00345716837833562
SPX	Down	DEseq2 edgeR limma	179.617949219878	0.370391652273771	5.56118142791949e-05	0.373923467964656	2.14259702840269e-05	3.66598847825698	0.401219505054162	0.00547968025500111
SLA	Up	DEseq2 edgeR limma	16.7423064286499	5.35610580197064	5.61157574248735e-05	5.29588504121629	2.68646026158125e-05	-0.0312464	4.53541360079346	0.00175717296017599
S100A3	Up	DEseq2 edgeR limma	27.0680403875951	3.63924087546525	5.94031885994407e-05	3.64312466881359	8.38136471212802e-05	0.884523077146852	2.97837944868687	0.00348703883415722
LAPTM5	Up	DEseq2 edgeR limma	68.1600760331542	3.1838393817604	6.05014233099318e-05	3.20303462532975	6.08370493481423e-05	2.2578469830767	2.8124062048453	0.00432939058340053
CHRNA10	Up	DEseq2 edgeR	36.0929089733417	2.24888566933753	6.3646315627845e-05	2.26019560603805	0.00122546932088594	NA	NA	NA
DKK3	Up	DEseq2 edgeR limma	71.7429994516847	2.22953512140892	6.40229313432306e-05	2.24669055766356	0.000607413925763943	2.50114455290185	2.05852823191259	0.0017525833680065
KIT	Down	DEseq2 edgeR limma	40.3490773740481	0.310399847444643	6.54022440874348e-05	0.314247685576314	0.000130204486666122	1.44134458783428	0.281592887159885	0.00171282360148524
CD93	Up	DEseq2 edgeR limma	16.044465590137	7.80601805277247	6.4949403756735e-05	7.63735543001033	1.66647561191444e-05	-0.344132	5.13401912735916	0.00607606733671775
STAB1	Up	DEseq2 edgeR limma	25.1705348889489	9.35669542217343	6.75833967458386e-05	9.21922763848874	1.64555641725152e-05	0.0270226946319093	5.48858082942028	0.012025931279754
CLXN	Up	DEseq2 edgeR limma	13.3576906388047	7.17354409539034	6.93281133312958e-05	6.98222033440178	1.2889291235584e-05	-0.613359	6.78068	0.00125338026648926
NPIPB4	Up	DEseq2 edgeR limma	29.5417234745291	3.21057265830311	7.36138298264865e-05	3.2173852571317	0.000167762351370972	1.06131959252919	3.00935617031112	0.00171952701759683
SEMA6B	Up	DEseq2 edgeR limma	32.097975299851	4.5277258850132	7.54424125461614e-05	4.52122348226748	3.46598835988377e-05	0.928410352240857	4.45641991059253	0.001578675566303
HEPH	Up	DEseq2 edgeR limma	47.4233357732506	7.51135659258776	7.63185408873419e-05	7.48659338294477	6.72753627637849e-06	0.804763225146106	14.2935055050987	0.00109486143100729
CAPS	Up	DEseq2 edgeR limma	1707.58555968163	2.30537611911665	7.88240461095348e-05	2.32169787254287	8.52709526288475e-06	7.00832284745581	2.48606860212563	0.00152349766812999
USP44	Up	DEseq2 edgeR	54.6725423446226	2.03445395943206	8.40194371499257e-05	2.04893943089432	0.00201016006903275	NA	NA	NA
ADAMDEC1	Up	DEseq2 edgeR limma	18.5633222216414	7.13021228033612	9.1913897468327e-05	7.01959273542617	2.3908498589895e-05	-0.097855	4.46397537639106	0.0171146773855263
TMPRSS2	Down	DEseq2 edgeR limma	1081.33049276313	0.432674403565802	9.87378212668122e-05	0.436683745913548	1.4760961617717e-05	6.32949599636335	0.484395184951151	0.00460541440454064
KCND3	Down	DEseq2 edgeR limma	64.4590544267796	0.278785090380348	0.000102853030501853	0.281743934417083	7.42852152933985e-05	2.01762496059376	0.253783480344522	0.00201751926654132
ANGPTL2	Up	DEseq2 edgeR limma	152.591329358307	2.44683681669996	0.000103743089413711	2.46344074935266	6.43442376540304e-05	3.52482890401887	2.33886706365072	0.00279677580881581
COX7A1	Up	DEseq2 edgeR limma	31.2162435755963	2.83079676015234	0.000110745340122934	2.83820400233298	0.000357359886183212	1.23300825752046	2.38029308838456	0.00402759192690488
ADAMTS5	Up	DEseq2 edgeR limma	15.1268305262373	7.86420581190959	0.000110850516866856	7.69223285898967	2.68230468092141e-05	-0.426574	4.48235015691086	0.0157022401555765
MOXD1	Up	DEseq2 edgeR limma	41.4121231398794	5.38224237729121	0.000112552825183836	5.38376418683445	3.08276292349685e-05	1.1140225927996	5.70729392947421	0.00311649733457508
LDB2	Up	DEseq2 edgeR limma	21.2563810961244	4.06358909151524	0.000114409199878852	4.05026738983428	7.56908533303474e-05	0.478882843165661	3.45724192523965	0.00291311509549036
MCAM	Up	DEseq2 edgeR limma	103.658398206309	2.65694158302712	0.000118824020941035	2.67287523991937	0.000122056286360855	2.91736816094434	2.55051594977806	0.00373999035229244
NXPE2	Down	DEseq2 edgeR limma	15.9362469989646	0.168678616943682	0.000121216987631821	0.174172520381086	4.46043880020248e-05	-0.238202	0.140854669060556	0.000746032100928518
C1QB	Up	DEseq2 edgeR limma	42.8107627573029	5.88574449074629	0.000126413813489779	5.88035134246284	3.77687557473847e-05	1.11439224350699	5.12890824675644	0.00760609326157467
MIR3142HG	Down	DEseq2 edgeR limma	214.687977739143	0.268422594822644	0.000124960724451332	0.271519940692295	2.20987887286683e-05	3.68112217496502	0.260223090546951	0.00409427378626822
SRPX2	Up	DEseq2 edgeR limma	74.0052027732082	3.00295489501439	0.000126696265947046	3.01973953591172	0.000110679683283481	2.38422893078762	2.59776164747889	0.00630824280499439
OSR2	Up	DEseq2 edgeR limma	20.7854559147696	4.69190733841812	0.000125652311882456	4.66742040173815	5.52403159712974e-05	0.357309863669999	3.31683440741683	0.0163775473917638
FERMT3	Up	DEseq2 edgeR limma	38.2467945230387	2.40896002902518	0.000124343728455041	2.42487186142161	0.000938352794965331	1.57207699586668	2.17849015737995	0.00258713465379158
CD4	Up	DEseq2 edgeR	36.0142230088837	2.31520486065213	0.000125032018219373	2.32807310191958	0.00122867447908788	NA	NA	NA
MYRFL	Down	DEseq2 edgeR limma	33.7015594716741	0.253942634650056	0.000128804896577317	0.258247061506591	0.000106592939027468	1.07919764842473	0.246808299908562	0.00208149637545962
CHRD	Up	DEseq2 edgeR limma	126.129692425608	3.12029398661378	0.000131831697818756	3.13898479355824	4.563648074329e-05	3.10053311515295	2.79116357363838	0.010071943286823
COL5A1	Up	DEseq2 edgeR limma	254.33784946046	3.21460619001923	0.000137009228147364	3.2405459283002	1.40188324122659e-05	4.0789117323079	3.72185769236437	0.000676203458519119
C11orf96	Up	DEseq2 edgeR limma	203.351825767636	4.21482113747856	0.000141299506084723	4.24310732106584	2.05434029406057e-05	3.53632014599443	4.8729060711549	0.0018352569075162
CFAP157	Up	DEseq2 edgeR	150.053969255329	2.00543514211289	0.000142625410307756	2.0200754608235	0.000380332572807869	NA	NA	NA
OLFM1	Down	DEseq2 edgeR limma	36.8037	0.336771406268377	0.000144921512164929	0.341461873930032	0.000355992870786989	1.36691797094807	0.291516492374192	0.00058546956631504
LSP1	Up	DEseq2 edgeR limma	17.8399193302253	3.82357455944791	0.000147304163359124	3.81013202499497	0.000146383993292367	0.236718122756654	3.47527978533575	0.00385943198545828
COL5A2	Up	DEseq2 edgeR limma	155.561093737126	3.35164328577953	0.000153375503023631	3.37502441803323	3.09372485873838e-05	3.35183	3.44495024639731	0.00250350039716497
PRSS12	Down	DEseq2 edgeR limma	96.4815329903569	0.361890405531471	0.000153291267228025	0.365790221727557	0.000160089508661313	2.74217334827946	0.356901520596398	0.00367574570521123
HSD11B2	Up	DEseq2 edgeR limma	135.91989078176	2.50604769647748	0.000156393363611285	2.52183585532458	0.000106111623457503	3.3243519820951	2.39681227432412	0.00436775618194869
VNN1	Down	DEseq2 edgeR limma	1836.89136737402	0.322385454613486	0.000164360396406288	0.325781757426102	2.39620660951957e-05	6.89322937084553	0.327698358202613	0.00376537732295531
ENPEP	Up	DEseq2 edgeR limma	16.4624451024512	5.23297747148904	0.000165636342513584	5.17730559647337	6.86055401943353e-05	-0.0703739	4.18740492352526	0.00409347341012634
HCK	Up	DEseq2 edgeR limma	13.7769837638615	7.09713574757553	0.000166458094136382	6.93761113871922	4.08904418281984e-05	-0.494053	4.55684644901258	0.00994192637281033
SLC24A3	Up	DEseq2 edgeR limma	7.79721018746952	7.14723944915283	0.000171236552062426	6.82636367148191	2.18724466349679e-05	-1.2757	6.70365994088463	0.00111373683022749
CMKLR1	Up	DEseq2 edgeR limma	9.85215680855805	7.24618272555499	0.000178061135413641	6.97912497089105	2.69757753102549e-05	-1.0104	6.23384124114589	0.00360374151178333
IFFO1	Up	DEseq2 edgeR limma	32.5839624096514	3.29329141232868	0.000179553567060316	3.30152906767663	0.000217485240194509	1.19983359465042	2.6721866297044	0.00543369506451837
MAGEH1	Up	DEseq2 edgeR	51.5947123189339	2.26245019046012	0.000183346494695149	2.27530251986218	0.0011310370812205	NA	NA	NA
NXPH4	Up	DEseq2 edgeR limma	21.0275850205169	3.32485755086729	0.000184573854071135	3.3206663966328	0.00022591166141005	0.569460848729904	2.85350570576805	0.00546125478670168
ADRB2	Down	DEseq2 edgeR limma	50.0084339790343	0.30525998289119	0.000190712847716452	0.309277725536281	0.00018503022514826	1.70437229929531	0.254088949402233	0.00133546157869216
PADI3	Up	DEseq2 edgeR limma	49.4708243576385	4.10149145360695	0.000199382017505964	4.11206743704592	9.32834713799965e-05	1.6034785598838	2.99724400308507	0.0196105218855323
PSD	Up	DEseq2 edgeR	38.2077879218029	2.08801178436356	0.000204515328457557	2.10171232489816	0.00292569673600656	NA	NA	NA
DAB1	Down	DEseq2 edgeR limma	10.6057098831595	0.134961374927601	0.00021134281257185	0.142116535630221	4.53893601734311e-05	-0.84529	0.134164517428294	0.000444551006138425
OLFML2A	Up	DEseq2 edgeR limma	44.1084293095459	2.21344784234824	0.000214217516367624	2.22786177443865	0.00176733419293968	1.8001559678881	2.02782005931847	0.00353907363560195
TCF4	Up	DEseq2 edgeR limma	74.7972630638829	2.45566596695066	0.00021407348569366	2.46874986179495	0.000410782659313605	2.48761	2.08084089414207	0.01454125518742
HLX	Up	DEseq2 edgeR limma	8.2594255391829	12.7223492822815	0.00021683987133613	11.6922562657773	1.04700223456709e-05	-1.63774	9.72578218043021	0.000967818252109488
CALCA	Up	DEseq2 edgeR limma	27.9125209930493	5.41413405803083	0.000224793257834514	5.39069519217287	7.08553072661983e-05	0.578103047916949	3.71568135006026	0.0248022611726945
C1QA	Up	DEseq2 edgeR limma	38.8892340963488	5.90975009378755	0.000228803061217881	5.89503661317712	7.273005124054e-05	0.950572622706304	4.60279512719319	0.015817537430161
OLFML3	Up	DEseq2 edgeR limma	100.667881527934	2.95220468808465	0.000236034853176448	2.97447167925406	0.000120971393473156	2.81273450675813	2.93521409771589	0.00288548099971015
HDAC9	Down	DEseq2 edgeR limma	482.512771227663	0.388766674482428	0.000234571625947749	0.39257987499923	4.3061824706687e-05	5.09200251920487	0.438591564363148	0.0100587644600564
SERPINE1	Up	DEseq2 edgeR limma	479.101712973649	3.06410738234095	0.000235623454168093	3.08984899086227	3.17882752239442e-05	4.9954074933725	2.64132696460082	0.015001963699299
WNT2	Up	DEseq2 edgeR limma	13.0416611987508	8.13961813077787	0.000236343217429477	7.89602662999208	2.876764982562e-05	-0.851954	8.23901861077795	0.0036300717791359
SERPINA5	Down	DEseq2 edgeR limma	495.774941322776	0.437486860615155	0.00023336997393934	0.440928352595469	5.32575145634318e-05	5.19479733165129	0.440000956765642	0.00270614983809923
ITGAX	Up	DEseq2 edgeR limma	10.1190622388397	6.05443691453508	0.000256524467068442	5.88951453354994	6.56530309993865e-05	-0.791334	4.55540190753507	0.00342587789544499
MEIS3	Up	DEseq2 edgeR limma	25.7295669744459	3.1200412401858	0.000261675647452247	3.12367590171563	0.000406529951192433	0.887000466810379	2.64329278511394	0.00511272590275187
GRIA1	Up	DEseq2 edgeR limma	9.47895359727029	8.89585020565237	0.000266369771379498	8.47379700042756	1.758266715469e-05	-1.33494	9.86066433970377	0.00146942271113836
F10	Up	DEseq2 edgeR limma	18.8109588916597	4.82808611939192	0.000266630048341487	4.79172508856061	8.43430349724786e-05	0.0269982143220329	5.78456264001647	0.00153308641067494
HIC1	Up	DEseq2 edgeR limma	54.0793676170365	2.8869767693065	0.000269145742654623	2.90205369997222	0.00030718538420019	1.95110464838593	2.56553309651158	0.00490971488656032
RASSF10	Up	DEseq2 edgeR limma	144.730800099117	2.12605115018471	0.000283172924502893	2.14033916446619	0.000341327699979651	3.49423193141455	2.01156486944374	0.00667768177498577
XDH	Down	DEseq2 edgeR limma	1087.72790697405	0.355124226852161	0.000308550189860827	0.358705886668712	4.87669383354358e-05	6.19113624790659	0.318353699847554	0.00191338889089144
C7orf57	Up	DEseq2 edgeR limma	6.62259799015652	8.10675019267265	0.000328303281045093	7.61011127647514	2.34944920097883e-05	-1.57539	7.79092124929349	0.00146387199901828
H19	Up	DEseq2 edgeR limma	11.4521355008615	11.088581513305	0.000332888922531997	10.5376898509898	3.52327648462994e-05	-1.20367	7.53731694791352	0.00751290741346979
LFNG	Up	DEseq2 edgeR limma	205.544256184154	2.48086800586374	0.000337797809784101	2.49654946830877	8.29068979977876e-05	3.91349963395955	2.30428130932633	0.0127103510000538
MINDY4	Up	DEseq2 edgeR limma	39.0405520157257	2.45338097535395	0.000338019155386431	2.46620642964995	0.00111930458778085	1.5972038949249	2.04819965726055	0.00931314413888828
RORB	Up	DEseq2 edgeR limma	35.3846705378425	4.45919891497668	0.000335036122117672	4.46468631000994	0.000123868958963968	1.02827401113483	4.20872594273254	0.00560446211023182
OLFML1	Up	DEseq2 edgeR limma	26.6559865397247	4.59723301663418	0.000338398618750808	4.59454162551059	0.000101960291527874	0.56245400818492	5.27136786010225	0.00415174646993632
GCAWKR	Up	DEseq2 edgeR limma	10.5542116510703	4.15888837195588	0.000375544367095788	4.09853707751164	0.000245181499850027	-0.419974	2.98279708882131	0.00341843667604634
CPXM1	Up	DEseq2 edgeR limma	235.887971020693	3.18240465221916	0.000395599897902366	3.20598041657802	5.65044874204176e-05	3.94878317132671	3.65861568496303	0.00293776709971107
CHST11	Up	DEseq2 edgeR limma	91.5447990628516	2.36756653040476	0.000405366617902255	2.38605489453862	0.000547450460497037	2.79102051918338	2.19169186416306	0.00575634448851453
TMEM204	Up	DEseq2 edgeR limma	39.0184767296955	3.40104982201637	0.000414984987399312	3.41257231496139	0.00027571254475145	1.37011189929986	3.40097616555338	0.00227670232093052
FREM1	Up	DEseq2 edgeR limma	171.766743297066	2.38552891964975	0.000417252071077295	2.40372997025751	0.000157609517372811	3.6799839242004	2.1505040094109	0.0180981361341552
LAMA2	Up	DEseq2 edgeR limma	32.6658070748547	3.1294870109646	0.000419396740176271	3.13885798439193	0.000436115752473585	1.20069778109264	2.74862404675061	0.00670431418100132
TENM4	Down	DEseq2 edgeR limma	329.710766199064	0.422341668070437	0.000427160029457977	0.425512167197053	0.000105189627351587	4.58676011662702	0.440196400939812	0.00526746406693796
NDP	Up	DEseq2 edgeR limma	49.9095083547598	2.41997569634975	0.000429395428775481	2.42931877246407	0.00113141008840206	1.92468261065086	2.31967955967843	0.00417798382907798
LINC01317	Up	DEseq2 edgeR limma	736.840471195473	2.09439230651409	0.000450984872509324	2.11391904512189	5.88515617500295e-05	5.82183855023277	2.2370360726875	0.0015005302950404
F2R	Up	DEseq2 edgeR limma	317.77182160701	2.52184904605041	0.000460272695668583	2.53928715971666	8.27028373165509e-05	4.52500851442504	2.3615404523346	0.00994421251376431
C1orf162	Up	DEseq2 edgeR limma	19.1919569379459	2.72083147971245	0.000535443986288279	2.72722168995055	0.00116544662581224	0.557971158617311	2.25153609205277	0.00459960848955249
RASL12	Up	DEseq2 edgeR limma	64.9593695119297	2.77435997151285	0.000538841655675864	2.78753544848765	0.000484013963386367	2.20551514705089	2.70203470840242	0.00369632664987876
CSDC2	Up	DEseq2 edgeR limma	14.1058866711299	5.56013049291009	0.000554683586678781	5.47110817552653	8.94750224039659e-05	-0.582195	7.8146348347264	0.00255298800840262
CYTH4	Up	DEseq2 edgeR limma	6.40664417733921	9.74560011901035	0.000561296360827611	8.9654553836562	4.16393422824338e-05	-1.6704	6.83228654027841	0.00110521101575649
JAM3	Up	DEseq2 edgeR limma	36.9024783405618	3.02191031167675	0.000570220839951747	3.03223825855061	0.000566612839782541	1.37616357471994	2.73267492231617	0.00503216118301557
PKIA	Down	DEseq2 edgeR limma	99.7722292248523	0.349960885051243	0.000585912193962531	0.35338708563354	0.000337982981769841	2.73457859333928	0.283661483665309	0.00253793366845564
PRELP	Up	DEseq2 edgeR limma	17.118249686042	4.29292855409868	0.000598192737571158	4.26238962043046	0.00030773614501731	0.113523586839547	3.17660475603405	0.0138790709313195
TMEM40	Up	DEseq2 edgeR limma	16.3116073591914	5.26248676823575	0.000614730283956681	5.20223585382884	0.00021962638399823	-0.139164	3.75627379234426	0.0123601778133192
FOXL2NB	Up	DEseq2 edgeR limma	16.6002389162093	5.85442098326469	0.000620630802788782	5.77738194114474	0.000127243051320632	-0.336973	6.54233859942685	0.00720444762063853
ADAMTS9	Down	DEseq2 edgeR limma	1219.84708275953	0.36700790508394	0.00062573893020904	0.370883865653368	0.000100973668102966	6.37011477529297	0.449975236883251	0.0204147679347489
LEFTY1	Up	DEseq2 edgeR	38.1934472321592	3.31070626615321	0.00063730814249293	3.31804956725495	0.000432620799054048	NA	NA	NA
RBMS3	Up	DEseq2 edgeR limma	29.9076066450853	2.44105960057969	0.000663462985317316	2.45363924991143	0.00188180816509643	1.1999186775245	2.17934931129866	0.00492620101537343
FBXL7	Up	DEseq2 edgeR limma	18.1359308307661	3.06277448818125	0.000668619467878692	3.05760801834344	0.000843054299397891	0.41607984740782	2.41524157461246	0.00864281737005564
TWIST2	Up	DEseq2 edgeR limma	60.8615354378598	4.47001096276481	0.00067597815498958	4.48108623206128	0.000208848136982778	1.71207175583786	5.82829378915804	0.00137769531806202
SRPX	Up	DEseq2 edgeR limma	23.1373525115062	2.96840534884161	0.000691963692711982	2.97341258898535	0.000809912910817662	0.746599307459524	2.47286506082647	0.00763797074883075
FGF1	Up	DEseq2 limma	5.74396287341061	11.0857169123166	0.000710544237446596	NA	NA	-1.90949	8.52018881500267	0.00062956825445495
ALOX5AP	Up	DEseq2 limma	5.31848675845642	7.85071732009214	0.000731153527743642	NA	NA	-1.71417	6.02492336811671	0.000557227590511005
GNG2	Up	DEseq2 edgeR limma	7.6071472872611	6.75902637220131	0.000733886649878951	6.47080220561956	0.000148364915142586	-1.20081	4.16520763766493	0.00406013605671381
GLI1	Up	DEseq2 edgeR limma	8.98003136552023	4.87482252559156	0.000752870253006177	4.75070912802323	0.000239622099370889	-0.976232	5.31106752053248	0.0047066031221607
PRL	Up	DEseq2 edgeR limma	27.9097753746376	5.57101919846225	0.000757617088983077	5.56055409854051	0.000164580356476672	0.415635787249504	6.51094872222081	0.00432663500322971
IGFBP2	Up	DEseq2 edgeR limma	2815.62282371682	2.60603594291784	0.000775494617050412	2.62886352733702	0.000133581351465983	7.60676385982108	2.74407204619948	0.00653644747630316
HLA-DMB	Down	DEseq2 limma	4.82320618262455	0.0552925905507423	0.000774789451676216	NA	NA	-2.02669	0.0883448450893624	7.41915296800676e-05
RCN3	Up	DEseq2 edgeR limma	160.173627440452	2.77764441219969	0.000784649658306848	2.79878689769362	0.00021252813951575	3.47857219040311	2.8897260660645	0.00369141466349234
DPT	Up	DEseq2 edgeR limma	11.0009889882837	10.3400045162142	0.000797283180877941	9.88371674816352	5.139961202644e-05	-1.37584	11.8917384681637	0.00168662907411406
MRC1	Up	DEseq2 edgeR	14.7211467242492	8.26762592994494	0.000797194816492756	8.05977099103811	0.000176134761922681	NA	NA	NA
ATP1B2	Up	DEseq2 edgeR limma	9.1999467589365	4.46982	0.000805368233558193	4.38349131932819	0.000332534100366129	-0.769395	4.01084882154814	0.00227084462031332
CD8A	Up	DEseq2 limma	4.77792364750341	18.5738383222253	0.000817187841191068	NA	NA	-2.21225	8.51996250921008	0.000388814792679336
CD40	Down	DEseq2 edgeR limma	251.706940020568	0.454112644241032	0.000817302958630568	0.458636069444467	0.000252446013874934	4.23118591386378	0.454567026498209	0.00552105344855584
KRT14	Up	DEseq2 edgeR limma	7.09546536115429	18.689368628202	0.000829322111894077	16.2565772860952	2.89927635046285e-05	-2.07405	8.55194179328217	0.00675291212263483
ADGRF5	Up	DEseq2 edgeR limma	11.012213671811	5.97581476773262	0.000837045644091487	5.83608383190539	0.000246218071726775	-0.702485	3.43343718354157	0.0266905681355329
S100G	Down	DEseq2 edgeR limma	54.294951423849	0.234347256407643	0.00084981742970054	0.237123328121023	0.00036874556321005	1.52655421484181	0.226899420305463	0.010269651806593
ANKRD65	Up	DEseq2 edgeR limma	40.1857429948585	4.35901093608026	0.000866678569006781	4.35738702826003	0.000294550980024768	1.14792611111093	4.58123	0.00455794324725655
NEURL3	Down	DEseq2 edgeR limma	46.9268044744766	0.246675343677559	0.000862964989739574	0.250586372759241	0.000415343766031488	1.41183559858361	0.299490188242405	0.0287282774238042
CD163	Up	DEseq2 edgeR	15.2810266530928	8.46019722071655	0.000861020015146267	8.26940409685116	0.000203088720747725	NA	NA	NA
CCL13	Up	DEseq2 edgeR limma	22.2064619878023	5.6021761960884	0.000873293654807895	5.55395911303364	0.000231682439516402	0.161223046692014	4.81656986412955	0.00977651799311642
CD83	Down	DEseq2 edgeR limma	76.1314589014913	0.455084896973793	0.000933263717921192	0.458807086072383	0.00203002802696667	2.50431774285317	0.417527894337648	0.00302087082634754
NRCAM	Down	DEseq2 edgeR limma	178.168904753997	0.385047338252852	0.000935231143425973	0.388915331931594	0.00031651912222373	3.61985361038813	0.424212895714695	0.0215454991169805
STMN3	Down	DEseq2 edgeR limma	788.263826455521	0.447576807016536	0.000960406525639415	0.451368657751134	0.000186029868289277	5.85129600052967	0.41095806912656	0.00173490472989662
DNER	Down	DEseq2 edgeR limma	464.172290551175	0.46206712777609	0.000997566802893069	0.466090554023705	0.000279254113357544	5.10548848338054	0.454467368692507	0.00563973987091056
LCP2	Up	DEseq2 edgeR limma	11.554123104547	4.3355942781615	0.00104924582842025	4.28162940462973	0.000409954338672701	-0.524168	4.43518525389266	0.00201165220532324
SGCD	Up	DEseq2 edgeR limma	36.3166637001412	4.40685516937146	0.00105576587522372	4.41805485792575	0.000366125878141489	0.998269414203799	3.86451197592014	0.0217592517347735
EMILIN1	Up	DEseq2 edgeR limma	235.277061881008	3.02376777064743	0.00106245306677514	3.04561074527993	0.000200331357913116	3.94591942383978	3.15483903826212	0.0085260766442334
SNCAIP	Up	DEseq2 edgeR limma	21.4785346394811	6.21799447482382	0.00106864848587416	6.14662347529045	0.00019557605867377	-0.116578	7.35026074744821	0.00584769444261394
C5AR1	Up	DEseq2 edgeR limma	26.688359773626	2.78803662879334	0.00107598520270524	2.79560420210522	0.00135389954744505	0.96759663297121	2.38794884058046	0.00987061486483258
RGS2	Up	DEseq2 edgeR limma	25.8715310458862	2.51615822832886	0.00108182843586439	2.52278383975497	0.00222323414018571	0.99945178279724	2.0806222516052	0.0113885310093752
TM4SF18	Up	DEseq2 edgeR limma	10.7599902715682	5.84485762005952	0.0010921154471192	5.69999446867028	0.000292637527912529	-0.768861	3.50716034350966	0.0408110293420399
EFHD1	Up	DEseq2 edgeR limma	83.4408209926389	3.07926832653246	0.00110853752968135	3.09411566297606	0.000488781805040862	2.4556686126961	3.39143181447163	0.00330412772973922
DAPP1	Down	DEseq2 edgeR limma	273.307413631222	0.395519885798781	0.00110720112579527	0.399614118790225	0.000278675205979292	4.2472281140407	0.423040520649148	0.0137261800025946
CYBB	Up	DEseq2 edgeR	48.9167588725695	4.77281652227864	0.00110726921195708	4.78116130338587	0.000398451410810219	NA	NA	NA
LAMA1	Up	DEseq2 edgeR limma	51.2305575629774	4.19531204716665	0.00109856393472232	4.20186519682671	0.000402484000120754	1.52461148949007	4.06793102780449	0.00798695858671235
CD70	Down	DEseq2 edgeR limma	56.0774815049639	0.420879376380622	0.00109666549578231	0.425532613233727	0.00214866883033767	2.02923349977888	0.339719264769483	0.000798522936396298
REN	Up	DEseq2 edgeR limma	414.924471201889	8.37517757595742	0.00111782521760218	8.45083055270912	4.12759420970367e-06	3.95238748497028	7.39672785657385	0.0162354513038058
GRIA3	Up	DEseq2 edgeR limma	8.84818435069079	4.60762132765808	0.00113482172728603	4.50947903932694	0.000423196442793495	-0.787007	3.49091855989895	0.00631911288126999
INMT	Up	DEseq2 limma	7.22360819264038	5.65855940240833	0.00116630213813717	NA	NA	-1.12415	3.63129380248932	0.00304170940078498
SOD2	Down	DEseq2 edgeR limma	8972.95720062226	0.436804477749361	0.00117357574063099	0.441163550849904	0.000395139003812403	9.31925905108002	0.462251107232841	0.00485609948120897
FOLR2	Up	DEseq2 edgeR limma	8.61599053979672	17.1015336284061	0.00120986303771219	15.2865341722251	5.5177198645007e-05	-1.99194	11.3907932562817	0.00325275569254586
AFAP1L1	Down	DEseq2 edgeR limma	129.145344079095	0.342587914969564	0.00122444500454919	0.345964787876701	0.000471139397134736	3.07527223387666	0.355553983224981	0.0242077869248082
LINC02154	Up	DEseq2 edgeR limma	11.7590805942332	7.01132889390815	0.00122793013692842	6.83880888365925	0.000254222681503829	-0.862594	5.48251900681155	0.0046840913232695
ZCCHC24	Up	DEseq2 edgeR limma	83.6579497206147	2.25598664158415	0.00124691727707489	2.26972981657403	0.00151976126341179	2.67099560446394	2.14259371011096	0.00799904266881197
ADRA2C	Up	DEseq2 edgeR limma	137.807020054653	2.63600447091388	0.00125623642906075	2.65454872659711	0.00046136247294288	3.27827034213379	2.6064235930325	0.011164013393232
NOMO1	Down	DEseq2 edgeR limma	11.8006308044468	0.21042794164292	0.00131156264134743	0.21696354653199	0.000590946459697742	-0.483968	0.226943549393392	0.00634599746369647
KCNS1	Down	DEseq2 edgeR limma	47.9157157611678	0.3982483055508	0.0013293305441809	0.402955190832362	0.00189036896519022	1.78872554432003	0.393537479700376	0.00951558823196733
LINC01829	Up	DEseq2 edgeR	60.3400788907484	2.07138849231167	0.00133659953518487	2.08523611477269	0.00379592775580519	NA	NA	NA
FRRS1L	Up	DEseq2 edgeR limma	7.42316311378572	4.70446307361741	0.00135069228854196	4.56308337970367	0.000434937683173844	-1.07101	4.03534783280505	0.00313074425244118
CYGB	Up	DEseq2 edgeR limma	37.0678291590056	2.59570924437101	0.00136596331014424	2.61068819877322	0.00173984303640393	1.45766319750893	2.41217607064781	0.00441325178496764
GBP4	Down	DEseq2 edgeR limma	151.371	0.385548395089322	0.00141463676522689	0.389400822443765	0.000594072912969168	3.37349142693166	0.364660475680068	0.0077446280195005
LGR5	Up	DEseq2 edgeR limma	1436.66954205929	2.01730016263956	0.00141586850480357	2.03068595962777	0.000252952668671172	6.78317284981102	2.11381083109024	0.00654087816439933
SASH3	Up	DEseq2 edgeR limma	7.10381141878764	4.36575319916389	0.00143064704157967	4.24692966133843	0.000568744204764086	-0.985192	3.08713952069632	0.00140007895665038
HEYL	Up	DEseq2 edgeR limma	16.7551739412764	3.34595957287999	0.00147101520050583	3.33326625304082	0.00115759417027212	0.222398243955938	2.38113671044703	0.0439628177306083
AEBP1	Up	DEseq2 edgeR limma	361.952205477471	2.98334466853181	0.00147537161804349	3.00804676814189	0.000288706721807124	4.55321522086163	3.65514691881905	0.00231001458467211
DCHS1	Up	DEseq2 edgeR limma	53.3756937759855	2.62691628705857	0.00149728426424042	2.64174487991029	0.00128669546930575	1.92595509492413	2.49982236304129	0.0100670209328056
CFAP45	Up	DEseq2 edgeR limma	71.6910471804828	2.46988568874251	0.00150373712145257	2.48535277843943	0.00136991364463184	2.39385136079859	2.46504835153637	0.00351697384536642
C20orf85	Up	DEseq2 edgeR limma	7.31644338009332	5.24458385728622	0.001610090619699	5.05634850350994	0.000334875115106276	-1.27727	5.61172841920454	0.00370013793014153
KCNIP1	Up	DEseq2 edgeR limma	5.96061012188079	7.23895460584295	0.00164901713214821	6.81517111683917	0.000200950928069903	-1.64604	5.70904344705753	0.00282847500220597
SNHG26	Up	DEseq2 edgeR limma	24.8696586374592	2.73481985325925	0.00166434792244361	2.73697530181051	0.00190960910159461	0.852611304313613	2.43580776826931	0.0156278978321744
NKAIN4	Up	DEseq2 edgeR	23.9081627709315	2.25755710095533	0.00171200476608185	2.2625548730766	0.004348112530463	NA	NA	NA
ZG16B	Down	DEseq2 edgeR limma	183.851028930622	0.43375836397162	0.0017483761537499	0.437614702060421	0.000665154128598578	3.72567792701095	0.365098782020062	0.0023638673164725
ASPN	Up	DEseq2 limma	4.66062385890327	18.2949222085121	0.00177276036419689	NA	NA	-2.33224	7.3737529234219	0.00225504321366269
TYROBP	Up	DEseq2 edgeR	25.5790464286048	5.19310686844729	0.00182029876900469	5.17075412359236	0.000616308185184349	NA	NA	NA
DEPDC1	Up	DEseq2 edgeR	143.920318171267	2.1466560162849	0.00184473442095161	2.16104435347381	0.00110368582950002	NA	NA	NA
MFAP4	Up	DEseq2 edgeR limma	1424.43265013624	9.44962117019086	0.00185910491396333	9.50623628467816	1.19094543170537e-05	5.53806985575927	21.0536268864747	0.000231651372263737
MRC2	Up	DEseq2 edgeR limma	356.326722349957	2.92885452460566	0.00185696706220027	2.9508366692894	0.00039839056629426	4.53703602443232	3.22245820837397	0.00701429326204705
DLGAP1	Down	DEseq2 edgeR limma	180.335596840716	0.469133891450478	0.00186930952192839	0.473762951773856	0.0010230547401049	3.74638937318411	0.45655337512908	0.00726135850610474
KRT4	Up	DEseq2 edgeR limma	112.555793546565	2.98390495821623	0.00190042178739202	3.00102	0.000701818525941074	2.87486029174014	2.69102017941085	0.0306917003291402
CSF1R	Up	DEseq2 edgeR	21.2583269701467	4.82956268772632	0.00191248361759013	4.80599185099285	0.000575622444359539	NA	NA	NA
ADCYAP1R1	Up	DEseq2 edgeR limma	29.3402467268707	6.62239855566007	0.00195169071202342	6.58826324597205	0.000434656842099548	0.129104784170621	7.06767350797264	0.0300139192649265
ITGAL	Up	DEseq2 edgeR limma	10.4102360815322	3.09585126845841	0.00197605426301644	3.06953529981065	0.00177726220907363	-0.311903	2.33488864720912	0.0107858001871528
ADGRG2	Up	DEseq2 edgeR limma	25.0220274706379	3.92464381841164	0.00204534949129983	3.91093595252641	0.000862935889383676	0.583661828479455	3.05723036311484	0.0248319775007954
ECM2	Up	DEseq2 edgeR limma	5.74486395496525	6.9891806220334	0.00207308455630594	6.56378636148394	0.000324246375461007	-1.59702	4.39646777351689	0.00373145510138256
LDLRAD3	Down	DEseq2 edgeR limma	106.503066748096	0.49555115605306	0.00207802782090743	0.499510212651366	0.00330890338745959	3.01706786600506	0.447129266588696	0.00383163835407858
ROBO4	Up	DEseq2 edgeR limma	7.49710964425207	7.88487367944745	0.00213116470988389	7.4600588311919	0.000341786629129461	-1.4733	4.10679800598631	0.032760286534846
AXDND1	Up	DEseq2 edgeR limma	5.89922317765769	5.11840029148187	0.00215857210247761	4.90223548769928	0.000588755475388364	-1.34809	3.6417437148597	0.00181265463709856
DOCK2	Up	DEseq2 limma	5.46718674866323	8.00803255526409	0.00217070200236432	NA	NA	-1.80676	5.79889191195732	0.00288649729483833
MUC13	Down	DEseq2 edgeR limma	1438.98798270131	0.413871230910136	0.0021867693833544	0.417802824164185	0.000509563623276417	6.64980788332813	0.417950454835728	0.0126122907570751
NCKAP1L	Up	DEseq2 edgeR limma	9.73559978578491	4.80612362831914	0.00218815373622947	4.70039403157689	0.000751970270703612	-0.767269	3.40383035146724	0.0114892507593894
HAND2-AS1	Up	DEseq2 edgeR limma	19.7008851223559	3.17492810137538	0.00219727421265933	3.17529861695235	0.00145574090238257	0.450287527787596	2.59527650457028	0.0151765330763721
STON1	Up	DEseq2 edgeR limma	36.1747696649553	2.3914245745151	0.00222000915403803	2.40127307630688	0.00338699385770157	1.46440638307264	2.07293181123318	0.0160242763080397
C6orf118	Up	DEseq2 edgeR limma	4.67760034915068	18.7550363834181	0.00226795098071008	15.2274229536645	3.82462089504129e-05	-2.39667	8.82966409003139	0.00228634542869453
APOD	Up	DEseq2 edgeR limma	577.363752198491	5.66059540445425	0.00230483041807771	5.69246892560004	1.21106077121112e-05	4.7907005715186	8.30063343841699	0.000364198164621306
PRRX2	Down	DEseq2 edgeR limma	306.052772020191	0.387774736806428	0.00231729699323873	0.39184808263934	0.000651957875979367	4.37702221126262	0.356266943195838	0.00636732724463353
PLXDC2	Up	DEseq2 edgeR	20.6262420296223	4.62425026451652	0.00231576486474994	4.60479696033591	0.000786097427514006	NA	NA	NA
MEI1	Up	DEseq2 edgeR limma	9.21708966522355	4.07977378029657	0.00236359545767338	4.01308235767745	0.00104014469879622	-0.718226	3.36754723794564	0.00545500470001785
ATOH8	Down	DEseq2 edgeR limma	40.7834619431348	0.429548086838857	0.00237575900175096	0.434325993426004	0.00410079145006016	1.59406800083007	0.396334681572087	0.00716995112045286
RSPH4A	Up	DEseq2 edgeR limma	34.7944721973389	2.66476535616394	0.00247793500479895	2.67263619058768	0.00237835292169747	1.31515314110261	2.30848561802929	0.0319270462831786
TNFRSF18	Up	DEseq2 edgeR limma	54.719489519714	2.6990748774935	0.00253876349086881	2.71342139662215	0.00178790584177882	1.94628767699831	2.24377832088837	0.0342050197882056
GABBR2	Up	DEseq2 edgeR	9.45679183436226	18.8461751288465	0.00255619821927822	16.893714973403	0.000181660287956841	NA	NA	NA
DNAH5	Down	DEseq2 edgeR limma	139.555444406463	0.444340493894596	0.00259745211015008	0.449164757608478	0.00164465769832776	3.35325443570087	0.480939488117687	0.0196960732235642
JAM2	Up	DEseq2 edgeR limma	42.9019479791427	2.51995089517507	0.0025867800249228	2.5337088280277	0.00254840204917452	1.65960487089242	2.16569613405439	0.0196459990458785
IRAK2	Down	DEseq2 edgeR limma	422.258729375507	0.460082144081348	0.00263775745455953	0.464735621504777	0.000888400321734451	4.94855315866325	0.496450360451213	0.0193902843924767
SDR16C5	Down	DEseq2 edgeR limma	111.115394478784	0.277615915161462	0.00264064910963513	0.281140245809545	0.0010833538685513	2.61319757836032	0.325831514670193	0.0326084525893084
MRGPRF	Up	DEseq2 edgeR limma	13.1457927269344	3.75213656849527	0.00264379143211511	3.72416644363747	0.0013494886970295	-0.230623	2.9905969887049	0.0108511074202816
PIF1	Up	DEseq2 edgeR limma	160.649488040018	2.32427076435066	0.00263125288789819	2.33922256739123	0.00100967665280825	3.55655671753987	2.33629906009028	0.00769923665605332
MMP19	Up	DEseq2 edgeR limma	61.3336948871696	3.58132028799208	0.00267170353144191	3.59806161605307	0.00107239850445336	1.8630865395695	3.43840717927738	0.019069631942572
NID1	Up	DEseq2 edgeR limma	568.725702534959	3.7373375187937	0.00269083908613772	3.76739714745309	1.45962768391222e-05	5.11879293159418	4.19232352082914	0.00203279956675085
MSR1	Up	DEseq2 edgeR limma	8.45117746552444	6.69524784133811	0.00274578395753778	6.44222220149213	0.000612593661616121	-1.21521	3.75290828641259	0.0270903720389029
SRGN	Up	DEseq2 edgeR limma	61.8363839250199	2.9053125526194	0.0027496654652527	2.92096404796742	0.00154413446248474	2.07352239273646	2.46560154801833	0.0297371321527561
TRO	Up	DEseq2 edgeR limma	15.4580257676061	2.80483230879237	0.00279314481335595	2.80284188154426	0.00306532155447211	0.189590261717157	2.36508945987121	0.0103558099606712
STPG3-AS1	Up	DEseq2 edgeR	24.7422306649915	2.37151710301802	0.00279200813758814	2.37979026609807	0.00449728588089083	NA	NA	NA
CD69	Down	DEseq2 edgeR limma	106.38384165166	0.405307887115824	0.00278426703923204	0.408933773112019	0.00181087399519069	2.88793747251798	0.444558650620825	0.022767130609037
HSPB7	Up	DEseq2 edgeR limma	64.664997888229	3.47919884448384	0.00281593007807656	3.49910582631921	0.00100989726248211	1.92028101552951	3.68544650107414	0.0165234593141051
PLEKHH2	Up	DEseq2 edgeR limma	91.9865061762165	2.13823842436421	0.00281211691804388	2.1557713611516	0.00280356302349899	2.82229809539093	2.01467954755724	0.0104371360250111
ADAMTS15	Up	DEseq2 edgeR limma	99.4298604778557	2.35958215648215	0.00291095788558363	2.37421763371592	0.00188281018273461	2.84689278152921	2.10889453039369	0.0352428748454913
LRRC37A2	Down	DEseq2 limma	7.08783514421147	0.217691492593253	0.00296961262180233	NA	NA	-1.21548	0.153524775027154	0.001127248983643
ARHGAP40	Up	DEseq2 edgeR limma	160.959668631884	2.15113275683363	0.00298147929450727	2.1692969302441	0.00135514928232586	3.60336183335676	2.10633268843189	0.0108899434381854
RCAN2	Down	DEseq2 edgeR limma	34.2856379561742	0.303817016861864	0.00299083946444664	0.307810305586476	0.00180380405072796	1.07463464326844	0.294573341238065	0.0135405846469671
LOC644656	Up	DEseq2 edgeR limma	16.7142615798178	2.49250590508986	0.00300860042410911	2.49678499735469	0.00464296101767837	0.364258321752253	2.13494658992463	0.0133925956383989
TP63	Up	DEseq2 edgeR limma	78.0553483419108	3.53359488894345	0.00302326475491846	3.54682901335953	0.00116593889133094	2.17501097230041	3.4736944187728	0.0218091392633744
GEM	Up	DEseq2 edgeR limma	125.287249955646	2.71049543923893	0.00303977445423017	2.72990617255709	0.00109776631209421	3.09004862768705	2.77297389167024	0.00986999640507386
CEL	Up	DEseq2 edgeR limma	26.3818028017551	2.47950611660678	0.00305330800608181	2.48805148099759	0.00406537268949785	0.992696155275565	2.13229019241307	0.0224637462026516
MSI1	Up	DEseq2 edgeR limma	12.4330841680422	4.6893200807271	0.00307519510442111	4.62723572940891	0.000852644963766586	-0.556832	4.53302319514121	0.0142215828124499
ISLR2	Up	DEseq2 edgeR limma	15.6008402898511	3.1018573813718	0.00306563463495689	3.09297846352795	0.00239211268801234	0.0965940550894433	2.64760036433812	0.0169461428610072
LINC01535	Up	DEseq2 edgeR limma	7.5665700398586	3.84878975874041	0.0030514136387162	3.76982337435882	0.00144399277662607	-0.862795	2.81772167839607	0.00751502869852809
SPTSSB	Up	DEseq2 edgeR limma	58.5211453531417	2.76429380123557	0.00309682746973015	2.77605317121879	0.0018688214442033	1.99949248246143	2.5190602683251	0.0234563453397749
SPRR2D	Up	DEseq2 edgeR	7.13293113233764	19.053202802441	0.00311540784940697	16.461960576505	0.000285723437349321	NA	NA	NA
SLC37A2	Up	DEseq2 edgeR limma	26.4817549127023	2.73265001617637	0.00319533716361604	2.74239720377147	0.00285672550655495	0.939445192631469	2.17973421766075	0.0197163109849046
SEMA3E	Down	DEseq2 edgeR limma	27.0875478262467	0.286492359466793	0.00322720522239857	0.291315800387154	0.0017866515334082	0.722444004771992	0.282285328039718	0.0126578088461987
SYP	Up	DEseq2 edgeR limma	17.0425929737402	2.80196026014639	0.0032653548830042	2.79884346647445	0.00333617148622608	0.321301316314941	2.32083368165527	0.0177137341716068
SLC5A1	Down	DEseq2 edgeR limma	65.1236670395717	0.478013180626136	0.00326938225527606	0.482898802336522	0.00610386922734821	2.29718391098715	0.402610488519513	0.00162055176662573
GRB14	Up	DEseq2 edgeR limma	112.290497980811	2.23299352957707	0.00329372961386005	2.24753205331236	0.00211116507976753	3.06032412786111	2.17418187600151	0.0200497125724793
TMEM200A	Up	DEseq2 edgeR limma	13.4225854507736	3.14135772827095	0.0033084490283188	3.12475113110859	0.00251434054434406	-0.0441306	2.14765105920358	0.0471989105398527
CDH13	Up	DEseq2 edgeR limma	63.1789267605959	2.71956462004207	0.00331999682906114	2.73729112304868	0.00195494190385927	2.13638390806479	2.71423330727478	0.0102433580660326
SYNPO2	Up	DEseq2 edgeR limma	72.5256110747512	3.22744461573044	0.00333568430814513	3.24114003666587	0.00143948790816495	2.1756952445827	3.2142391216021	0.0139829521019051
SPAG8	Up	DEseq2 edgeR limma	36.9490262357786	2.46824000216095	0.00333173376094109	2.47876694528582	0.00359998803289002	1.44837102471193	2.10424978781076	0.0272858325119143
SAA2	Down	DEseq2 edgeR limma	128.314709563081	0.355960866886451	0.0033490488564476	0.359694358805146	0.0014261960311719	3.03294628787583	0.294687955700409	0.00546567052268432
ZNF114	Down	DEseq2 edgeR limma	28.1485188930592	0.361880012608566	0.00334188516297981	0.36727960626858	0.00307917998528792	0.964094535841544	0.313978344466719	0.00377567564471547
CLDN10-AS1	Down	DEseq2 edgeR limma	11.430704612667	0.350069759702704	0.00337842311571498	0.357689827049438	0.00377019606392842	-0.203902	0.305762518741051	0.00112148363765324
HOXA10	Up	DEseq2 edgeR limma	15.3074855471693	4.15560348641816	0.00340113109040827	4.11613458321101	0.00124937211642423	-0.215555	4.29008509131428	0.00902091433176217
RFTN2	Up	DEseq2 edgeR	19.3713956050285	2.1978198709179	0.00345135688214139	2.20457236514494	0.00723310641902027	NA	NA	NA
LUM	Up	DEseq2 edgeR limma	1727.14569029001	5.45209000115368	0.00349750753715301	5.49550512208702	2.35512463262791e-05	6.34580926607794	8.26915981462791	0.00109335932421328
TAFA5	Up	DEseq2 limma	5.06004246757458	9.3778317997408	0.00349978765943009	NA	NA	-2.0139	5.03695121085383	0.00509922790303214
EXTL1	Up	DEseq2 edgeR limma	21.0156196092544	3.15488994472804	0.00357941487242557	3.15162597177389	0.00201574023047679	0.512751983739816	2.85866588501434	0.00954482729228953
IL1B	Down	DEseq2 edgeR limma	456.749382955182	0.487825896550685	0.00361229754046903	0.492549988785453	0.00125145248396638	5.08208715034266	0.474122339757971	0.00831540998211177
IGFBP5	Up	DEseq2 edgeR limma	2521.17756953008	2.12852180711248	0.00372809792941661	2.14699814070794	0.000915427309853543	7.53420383403379	2.18679995114318	0.0104648741025718
SPI1	Up	DEseq2 edgeR	16.0466310867084	5.37229264035187	0.00373523814705191	5.3054264919035	0.00129193220840526	NA	NA	NA
BHMT2	Up	DEseq2 edgeR limma	32.0965190608606	3.33991790709176	0.00383079352665029	3.34517868544715	0.00178443005757244	1.00971593782157	3.31966099629951	0.00923814509218746
IQCD	Down	DEseq2 edgeR limma	359.230236048336	0.386432156739697	0.00387839791941338	0.390519641374949	0.00121350268858768	4.57752751837364	0.433775114648598	0.0401940651594576
SOX18	Up	DEseq2 edgeR	6.07164127495785	16.0262021993265	0.00391049707126402	13.8382312744981	0.000309247669828043	NA	NA	NA
SOD3	Up	DEseq2 edgeR limma	411.170427271575	2.00014514977792	0.00400874944608885	2.0152594926702	0.00129696592077698	4.96823479213928	2.16703703365514	0.00710095050336003
GRIN3A	Down	DEseq2 edgeR limma	14.278321283425	0.41871968705102	0.00409125861589776	0.426025506537541	0.00714079566142507	0.174014082297834	0.361800281853706	0.000758252902192279
COL4A6	Up	DEseq2 edgeR	17.1444517138634	4.02187981870778	0.00414985677747431	3.99955184002509	0.00188100023046752	NA	NA	NA
UPK2	Up	DEseq2 edgeR limma	29.447335259103	3.11307050684293	0.00415350437368825	3.12388677977749	0.00234097557637558	0.977087494692731	2.50439460807371	0.0362408270060628
RASGRP1	Down	DEseq2 edgeR limma	102.329912343178	0.340081530815378	0.00417446410319258	0.344400217018808	0.00205998828484965	2.68929655332597	0.355729392698186	0.0214238878148203
IL2RB	Up	DEseq2 edgeR limma	28.2240703722291	2.54186060377545	0.00427214944312863	2.55098630298022	0.00399395627626028	1.05615324469087	2.10852958126294	0.0278136502768812
FYB1	Up	DEseq2 limma	3.68673265687194	8.98949867182432	0.00429537154339201	NA	NA	-2.22144	6.04091532764413	0.001317496023215
IL4I1	Down	DEseq2 edgeR limma	2680.94188514964	0.328029301541955	0.00428712740136449	0.331536060496449	5.12518191305799e-05	7.4423951691067	0.328947700731585	0.00367280076423438
GAS1	Up	DEseq2 edgeR limma	27.4633658820528	2.8459672555329	0.00440422089163639	2.85085325336451	0.00306655393523598	0.937634080320966	2.5152307455402	0.0219190512024265
FCGR2B	Up	DEseq2 limma	4.04175832083313	15.6267319354795	0.00444503236485762	NA	NA	-2.48507	5.86349737626523	0.00505099541241791
ALPG	Up	DEseq2 edgeR	69.194230506711	2.76971427432129	0.00444990542755909	2.78776179682748	0.00237236837811452	NA	NA	NA
PCDHB4	Up	DEseq2 edgeR limma	13.1396575175052	2.89741262803907	0.00453050145444828	2.88667988471071	0.00387836698985442	-0.0329144	2.1003420658473	0.0240198059262067
C1QTNF4	Up	DEseq2 limma	5.62906732284887	4.99589697466012	0.00459605086000016	NA	NA	-1.55543	4.54151302082408	0.00751161792222853
PKP1	Up	DEseq2 edgeR limma	19.6599647108982	4.78947836420021	0.00469227153160552	4.75129305057642	0.00127605716440696	-0.139284	4.58008465345908	0.0390741987840462
EPB41L3	Up	DEseq2 edgeR limma	23.9320807305722	4.44515724426093	0.00470812174601303	4.42207435217916	0.00163239297027606	0.332199038916824	4.19606943693312	0.0143456301908579
PDGFRB	Up	DEseq2 edgeR limma	760.75598815275	3.53113746378938	0.00474824110515651	3.55676425839954	5.39446834059362e-05	5.5354	4.40524518835546	0.00166322760974484
HOXA11-AS	Up	DEseq2 limma	5.01900361101272	7.37966744380285	0.00477390606847465	NA	NA	-1.97519	6.71265630699281	0.00217350497278475
LGI2	Up	DEseq2 edgeR	16.9099005667607	3.91962028700645	0.00480240032101336	3.89132797957753	0.0021670499742873	NA	NA	NA
SLITRK2	Down	DEseq2 edgeR limma	5.71811980017147	0.152276898904425	0.00494416549623993	0.165016033554249	0.000928677273911679	-1.64655	0.157678515845791	0.00288961716467432
A2M	Up	DEseq2 edgeR limma	394.164274180254	3.91938615638608	0.00495162074146135	3.94153028295419	5.43225961777067e-05	4.5172038903308	4.18243144266319	0.00368833897105243
KRT6A	Up	DEseq2 edgeR limma	448.568848412302	5.2258990946153	0.00508974074620033	5.26135562499844	5.92015608183765e-05	4.42383782760878	4.09312868647878	0.0391993117231167
MPEG1	Up	DEseq2 edgeR	19.767792949058	6.76280408939846	0.00512150269037161	6.66767597951983	0.00154872154541755	NA	NA	NA
HTR2B	Up	DEseq2 edgeR limma	45.3116126631187	3.89373742728281	0.00515171929750995	3.89944274878599	0.00197984699018107	1.29422995927601	4.53078427396774	0.00913799596837086
NDN	Up	DEseq2 edgeR limma	35.336808608488	3.2000224793608	0.00515618515553798	3.20886178094384	0.00229588169459451	1.12788828495337	3.99728239660239	0.00499435972224144
FAHD2B	Up	DEseq2 edgeR limma	13.9011985581444	2.70392571031748	0.00520847904225963	2.69531269342022	0.00510648626581594	0.0491016822093578	2.41979435056739	0.0171829888325311
TNFAIP3	Down	DEseq2 edgeR	1193.00896500455	0.468495377270157	0.00523787160504791	0.473429187035046	0.00145941144597803	NA	NA	NA
CD177	Down	DEseq2 edgeR limma	134.603112732754	0.329762285385377	0.00536158759338191	0.333911628235119	0.00232943235765088	3.0076509074915	0.370143365339413	0.0384332705342374
RRAGD	Down	DEseq2 edgeR limma	122.899293830547	0.411051058661786	0.00537898320300776	0.415304914464085	0.00278392731392985	3.09365814486474	0.368850653703958	0.011881984072149
CNTN4	Up	DEseq2 edgeR limma	6.0239589252032	6.1433832038627	0.00540794626881853	5.84678931560691	0.000623746893258109	-1.73207	6.68604715142542	0.00436055720813672
TCEAL7	Up	DEseq2 edgeR limma	11.7271453262673	5.12082900365009	0.005421744415347	5.03128260317229	0.000651459885896034	-0.943125	8.60006622119065	0.00474931402213826
VWF	Up	DEseq2 edgeR	36.3251530222192	3.1155993354244	0.00547522518978025	3.1268935779491	0.00285480654784747	NA	NA	NA
KANK4	Down	DEseq2 edgeR	19.2725282676914	0.231189173134355	0.00552962652979568	0.235759888141466	0.00222193659405688	NA	NA	NA
MYL3	Up	DEseq2 limma	4.86774108181278	6.94260206689871	0.00551739480099622	NA	NA	-1.97919	6.66721475768915	0.00223771473199146
MILR1	Down	DEseq2 edgeR limma	198.782	0.398640244846708	0.00558608565660871	0.403024150559097	0.00206824718736399	3.75058932089723	0.404293034238653	0.0244000892221141
FOXL2	Up	DEseq2 edgeR limma	20.0662946601489	3.65695525629414	0.00576088809938131	3.64830772069794	0.00220120803416962	0.254027545350645	3.37049816506034	0.021368299565447
WNT5B	Up	DEseq2 edgeR limma	18.2381901007454	3.45030046055758	0.00575327121020071	3.44636711061816	0.00249354768451462	0.158980785680374	3.73678816323356	0.00580368125654513
FCRL2	Down	DEseq2 edgeR limma	44.5666922251691	0.390514954475033	0.00580102086056946	0.395320004792618	0.00478456684241312	1.61519908765376	0.341290450068117	0.00653748657019506
PAMR1	Up	DEseq2 edgeR limma	157.924851025764	3.03780923724421	0.00581136992609797	3.05860700970692	0.00190353308670082	3.28161667340149	4.04364040277112	0.00409600767855529
THY1	Up	DEseq2 edgeR limma	299.147104040172	5.04686718285816	0.00583430408733936	5.07745976306718	6.20580357917245e-05	3.88528462527242	7.57748238578235	0.00121274913168686
PIK3R5	Up	DEseq2 limma	4.36555113224118	6.19320159629871	0.00590374673002762	NA	NA	-1.91484	4.82842856575702	0.00234771841542481
LOC100288637	Up	DEseq2 edgeR limma	10.8343837518061	2.98307611100197	0.00592095774662023	2.96251617143908	0.0044554041802161	-0.34461	2.52864114853436	0.0146182334373133
COL6A2	Up	DEseq2 edgeR limma	1457.51373636988	2.34256979123549	0.0059595423120354	2.36520586750977	0.00138640200435096	6.66059534887617	2.8702724468688	0.00503342321865397
RNF128	Down	DEseq2 edgeR	70.1063222125685	0.152430851505952	0.00604971270419435	0.154942110647731	0.000211504575814889	NA	NA	NA
CD14	Up	DEseq2 edgeR	126.132044386515	2.55842670206325	0.00624387932123932	2.57712140791857	0.00251637886241507	NA	NA	NA
MBOAT7	Up	DEseq2 edgeR limma	14.2687979330358	6.83185458960594	0.00628289894134261	6.65162156665085	0.00130855413106768	-0.940699	6.5559338998084	0.0365669844002033
PPP2R2C	Down	DEseq2 edgeR limma	52.6841247874024	0.425247471903797	0.00630259581866406	0.43045422488229	0.00611363612077851	1.9161259244662	0.387083021052342	0.00822981442477854
SHISA3	Down	DEseq2 edgeR limma	80.733215275043	0.407712831542481	0.00631666841368825	0.411719053087922	0.00421963639247644	2.48320646880202	0.422068252423131	0.0410111741120995
C20orf204	Up	DEseq2 edgeR	20.0910282669861	2.11335059308183	0.00633834045111329	2.12314109889161	0.0106606843277054	NA	NA	NA
FGL1	Up	DEseq2 edgeR	30.5863222277032	2.01315620218171	0.00644120782223197	2.02272443100925	0.0133784618368824	NA	NA	NA
TROAP	Up	DEseq2 edgeR limma	386.412943417157	2.1956312778241	0.00646972835718726	2.21118547229697	0.00187888831539242	4.81810679496824	2.22322906663282	0.0152086615377704
ABI3BP	Up	DEseq2 edgeR limma	92.2990942372694	3.13972021325326	0.00660325538006631	3.16276980257582	0.00280027242330861	2.4898587047272	2.70703162820048	0.0477977983723198
SRGAP3-AS3	Up	DEseq2 limma	4.46043886407496	5.15516207148397	0.00661979524332458	NA	NA	-1.71097	3.55107695460718	0.0015219150956895
NRXN2	Up	DEseq2 edgeR limma	21.9331524528239	2.73752364102657	0.00666255866123596	2.74101434117573	0.00439395142906554	0.630396021093538	2.51377925224688	0.0185314991227002
KRT13	Up	DEseq2 edgeR limma	219.454121543882	3.68256541011106	0.00680139850046667	3.70206558517144	0.000150429458793136	3.69404138204472	3.0665963078429	0.032316028933184
S1PR3	Up	DEseq2 edgeR limma	131.182766637486	2.22418460745508	0.00682082361158954	2.24126243553778	0.0031562928962228	3.26430446280767	2.22825989161557	0.0230739615184714
CENPF	Up	DEseq2 edgeR limma	591.326233933175	2.08741929180778	0.00687300782737664	2.10294669584156	0.00181270798632448	5.45219634599571	2.06498903959449	0.0216639207787713
SLC34A3	Up	DEseq2 edgeR	20.3250770474446	2.35754	0.00691615044928107	2.36156071269974	0.0077986621549542	NA	NA	NA
PI3	Down	DEseq2 edgeR limma	75.4085435279235	0.330343228876095	0.00691636258621048	0.334276494121091	0.00345140941353425	2.16862133923306	0.253641925273335	0.00811145773663271
SIGLEC10	Up	DEseq2 limma	5.4586743429391	5.5939524546203	0.00697652810719349	NA	NA	-1.68495	4.43072962531563	0.0101755886684933
MAOB	Up	DEseq2 edgeR	161.957387647581	2.0024044541408	0.00704012270830576	2.01695964454047	0.00366663153803636	NA	NA	NA
TMSB15A	Up	DEseq2 limma	3.88257797964418	10.023525223427	0.00711912070863627	NA	NA	-2.33545	5.75577567635356	0.00536562626856244
ENPP3	Down	DEseq2 edgeR limma	110.179056047583	0.42571324686392	0.00720957492176308	0.429795338287543	0.00439357930799767	2.93327837339874	0.36043222592754	0.00746339612196171
TMEM119	Up	DEseq2 edgeR limma	74.5701581572878	2.81565719971122	0.00721796302449206	2.83387789951149	0.00323147514035138	2.27517129358679	3.36207098636474	0.0080999857825478
SCTR	Up	DEseq2 edgeR	188.553435537742	2.77760885012984	0.00728328875201105	2.79282598567828	0.00245511230616728	NA	NA	NA
ITGB1BP2	Up	DEseq2 edgeR	20.3632306055385	2.16906952286762	0.00727130222729014	2.1779055870779	0.0102289260737323	NA	NA	NA
ABCC9	Up	DEseq2 limma	3.67891418589644	9.51885894419916	0.00731566605221727	NA	NA	-2.39769	7.49435688800409	0.00115904742109052
GPR141	Down	DEseq2 limma	8.55373835819493	0.156610640202357	0.00739920017656683	NA	NA	-1.26793	0.212587261470534	0.0158196565023112
VNN3P	Down	DEseq2 edgeR limma	125.595911252064	0.319549895389777	0.00742904023688983	0.323093504476946	0.00318042211016838	2.83903609525331	0.241683631601097	0.0128770219163426
HLA-DRB1	Down	DEseq2 edgeR limma	62.5149693978517	0.379321716491636	0.00768291204523362	0.383066367475153	0.00488231786721929	2.02055635713949	0.338830853924482	0.0232760091802111
CFAP54	Up	DEseq2 edgeR limma	20.754993045744	2.60868753936834	0.00778878496915235	2.61118263454801	0.00584672983780393	0.585613076490825	2.27422242431824	0.0235111228691291
ITPRID1	Down	DEseq2 edgeR limma	11.6545293552849	0.315361024669855	0.00800418369639832	0.322981307727306	0.0054779647491687	-0.320086	0.289782719629929	0.00722373961729384
GPC3	Up	DEseq2 limma	5.75176948135806	4.2678549497077	0.0080861063439982	NA	NA	-1.417	3.69384241193355	0.0151210104961548
C5orf49	Up	DEseq2 edgeR limma	22.2349715531141	3.05754229161265	0.0083460357538816	3.05089902427011	0.0039163104679504	0.493731115917528	3.20665948866633	0.0225425375421825
ANXA8	Up	DEseq2 edgeR limma	14.4643688502711	7.41623320972167	0.00833917020146116	7.20163154385889	0.00175092798539431	-1.11174	7.32263914121216	0.0216872108490477
DLL4	Up	DEseq2 edgeR	18.1187128306783	2.96974583379989	0.00828892521995041	2.96957082768866	0.00529581869926173	NA	NA	NA
SLC47A1	Up	DEseq2 edgeR	8.89251267237665	4.7634094927103	0.0083437303465474	4.65462940421994	0.00283475978332841	NA	NA	NA
GMFG	Up	DEseq2 limma	4.20445295213521	6.03412137672898	0.00831260124128911	NA	NA	-1.97515	4.28347402284037	0.00500727778433296
FAM118A	Down	DEseq2 edgeR	440.883410132641	0.41665964346338	0.00831555969281113	0.419831748364247	0.00301601952269522	NA	NA	NA
GPR84	Up	DEseq2 limma	6.0931658794026	7.19330248351379	0.00840544883553919	NA	NA	-1.84064	5.3688496241939	0.0181995735526612
ABCA9	Up	DEseq2 edgeR limma	22.1498684982539	3.32776274179722	0.00855818082325811	3.3245829709077	0.00369617182224112	0.444901318125529	3.11100391016741	0.0307592351693133
MIAT	Up	DEseq2 limma	6.61381979452757	3.19834477178157	0.00862462397208767	NA	NA	-0.937249	2.29836232056608	0.00744193401341774
FGF19	Up	DEseq2 limma	3.56194829915348	6.41241533685668	0.00870508783644844	NA	NA	-2.1136	4.31165095789516	0.00322696207277043
ELMO1	Up	DEseq2 edgeR limma	5.97143736767407	4.42141960186748	0.0087358196927901	4.28408863112213	0.00232614040821003	-1.44716	4.05679407473577	0.0112897302007858
CDH11	Up	DEseq2 edgeR limma	131.654934497415	2.7854782392187	0.00875111007648172	2.80395580713022	0.00337720677441628	3.06925254817258	2.94656149687813	0.0220180393521828
TLR4	Up	DEseq2 edgeR limma	5.97561789494859	4.37376479355443	0.008897920495235	4.24317489176858	0.00248683864828413	-1.43356	3.88766990515032	0.0153094217242402
MEDAG	Up	DEseq2 edgeR limma	33.7184619873029	3.58329533873648	0.00892485301831229	3.58495773338813	0.00377256165270088	0.931329450362301	3.82809389366068	0.0133017533078032
STARD9	Up	DEseq2 edgeR	22.5255196092306	2.04598179634693	0.00899761327731626	2.05505025334648	0.0145392781185694	NA	NA	NA
WNT6	Up	DEseq2 edgeR limma	14.6744067354838	3.06620018751293	0.0090150624708775	3.05830377073715	0.00499189008227821	-0.046312	3.0332450576013	0.0118365996418745
IGKC	Up	DEseq2 edgeR limma	14.1926158233758	4.87310525554414	0.00904798023278849	4.78903660403885	0.00235566235612329	-0.625499	6.0775140568818	0.0124794670730885
SPRR3	Up	DEseq2 edgeR	5.00131816661708	9.39782540844183	0.00911007739848037	8.48676451946494	0.000837738448465677	NA	NA	NA
HAND2	Up	DEseq2 edgeR limma	42.5276162500328	3.34180727889832	0.00929559903462995	3.35688821803975	0.00356843904353047	1.26521646436303	4.48295546204929	0.00821570617668291
LINC01502	Down	DEseq2 edgeR limma	88.6732915732883	0.37367615398001	0.00935178909157487	0.377106768430169	0.00528324108341508	2.49063705211194	0.360762044548711	0.0289119953276894
LINC01215	Down	DEseq2 edgeR limma	31.8516959303291	0.255509932215679	0.00942951056917248	0.260387073547721	0.00452124290486251	0.724257765446534	0.273717320712587	0.0350714745959535
RIMS2	Up	DEseq2 edgeR limma	7.44467411491588	8.18747121984415	0.0094548181666837	7.67540441296934	0.00138820117726061	-1.80941	5.41175558819044	0.040067770715206
IRX3	Up	DEseq2 edgeR	80.1168323811052	2.35329991298206	0.00961655805768788	2.3689305177156	0.00581307811733832	NA	NA	NA
CD53	Up	DEseq2 edgeR limma	13.2095028907174	3.62101522551057	0.00966340113740534	3.58862132903514	0.00407183119740552	-0.361355	3.45194841752226	0.0203782085965806
DSC3	Up	DEseq2 edgeR limma	7.88025681315898	3.41828419913272	0.00971701741287874	3.36090124683353	0.00483973227158053	-0.828752	2.40296524057008	0.0295241205675702
TMEM200B	Up	DEseq2 edgeR limma	8.35882711791831	3.91439598777915	0.00977570262063893	3.84059139937568	0.00386888383650652	-0.911376	2.86293767027592	0.0420934373492076
TMEM255B	Up	DEseq2 edgeR limma	7.64182035677265	3.80294938351422	0.0098826811527744	3.72531973849566	0.0042288072469029	-0.975592	2.69012044558813	0.0332671135966238
BACH2	Down	DEseq2 edgeR limma	7.38628	0.184267527619744	0.00995252439877375	0.194486967133691	0.00251897755367675	-1.34178	0.170360447141993	0.00883775577351972
HPSE2	Up	DEseq2 limma	4.89431940482022	7.1125388979534	0.0100210563721775	NA	NA	-2.05454	6.11024158199979	0.00599362878060864
SLAMF7	Up	DEseq2 edgeR limma	9.22553182757989	4.47762945851553	0.0101318282204955	4.3804582027795	0.00335002613415225	-0.953586	3.64683725751354	0.0195859586520326
KRT5	Up	DEseq2 edgeR limma	735.44475812386	7.97875050721447	0.0101343196072378	8.02832084897541	0.00028611293834825	4.4747790715749	8.63391526844603	0.0320245544070439
ADCY1	Up	DEseq2 edgeR limma	15.357108946967	3.44888631648412	0.0101719326490387	3.42510222293836	0.00489334692311441	-0.0657623	2.95604304344443	0.0273148071875072
SSC5D	Up	DEseq2 edgeR limma	151.857402775373	2.3226895169355	0.0103049591284484	2.33904044653412	0.004115802311384	3.42061869128823	2.56330801442385	0.0101788421015798
TNNT2	Up	DEseq2 edgeR limma	14.5993197251035	2.89973016636227	0.010338013916517	2.88782500751312	0.00635255066236526	-0.0697773	2.87166314734571	0.0342750661147901
TMEM178B	Down	DEseq2 edgeR	25.0281787996539	0.248851964531448	0.010352456023355	0.253144871175956	0.00494491736161667	NA	NA	NA
LNCOC1	Up	DEseq2 edgeR limma	8.41926043569262	2.67502250254271	0.0103963800017824	2.65145532320462	0.00833773230537929	-0.551753	2.01591686734001	0.0189527273405811
L1CAM	Down	DEseq2 edgeR	1548.47608529083	0.467473409355432	0.0105066663813734	0.471874966649084	0.00363997967329446	NA	NA	NA
POF1B	Down	DEseq2 edgeR limma	18.3915666084916	0.370107381840359	0.0106063448988005	0.376451856290572	0.00871227791893474	0.345133295496126	0.312161614781247	0.00753812338750888
CLDN5	Up	DEseq2 edgeR	8.50315729180329	4.01661430509757	0.0107614128568508	3.9399379013035	0.00422968665148383	NA	NA	NA
ENPP2	Up	DEseq2 edgeR	9.8611846180692	3.69811802371109	0.01111646621902	3.65038185998176	0.00483944607104335	NA	NA	NA
HGFAC	Up	DEseq2 edgeR	14.3462071451541	2.38604897629762	0.0112139211344024	2.38281967967996	0.0117816063809522	NA	NA	NA
SAMD11	Up	DEseq2 edgeR limma	50.6614824069424	2.34106794911433	0.0112629443877071	2.35111	0.00798375597265866	1.85904045284712	2.24531718865506	0.0270595360671199
PRLR	Up	DEseq2 edgeR limma	185.244586304391	4.73019905170106	0.0113247490710824	4.75926426319579	0.000246783214007969	3.17435601301814	5.56103989281425	0.0100730598203858
FAXC	Up	DEseq2 edgeR	20.8779774209726	3.93031419152364	0.0113377123566843	3.91594421680575	0.00428546955076215	NA	NA	NA
ALDH3A1	Up	DEseq2 edgeR limma	846.313136808816	2.02646603466495	0.0114502363455894	2.03981682084947	0.00316219498414639	5.96964747996948	2.05034672669133	0.0344347113691581
FABP4	Up	DEseq2 edgeR	19.7472390874514	4.09953200321286	0.0114979596978105	4.07865419515642	0.00451081903532557	NA	NA	NA
ALPP	Up	DEseq2 edgeR	33.4437839461003	2.95676273481186	0.011512111615318	2.96628213254953	0.00627243212472221	NA	NA	NA
CYP3A7	Down	DEseq2 limma	7.25983534318199	0.218212536026629	0.0115222829041643	NA	NA	-1.19122	0.22016306380703	0.0055146757215242
MAST1	Down	DEseq2 edgeR limma	21.3270753539424	0.455476476324759	0.0115453128275879	0.461502550183445	0.0147204007711962	0.691832721937001	0.402704812967408	0.00721576022649561
SRRM3	Up	DEseq2 edgeR	30.2009922562361	2.12768373808854	0.011681994377425	2.14037749378817	0.0135404915510823	NA	NA	NA
COLEC12	Up	DEseq2 edgeR	17.9266096713574	3.20631629540842	0.0118142821123419	3.19839709594024	0.00608787754843851	NA	NA	NA
CALCRL	Up	DEseq2 edgeR	11.3166803787515	2.60844668770789	0.0119382704620571	2.59831405368696	0.00987790751601161	NA	NA	NA
SLC47A2	Up	DEseq2 edgeR limma	70.8934389608569	2.4640567447941	0.011942857156453	2.47632937212615	0.00691430268935617	2.28917676154189	2.34526342615194	0.0471138649904135
COL21A1	Up	DEseq2 edgeR	40.3159178046821	2.26354463678243	0.0119723321354241	2.27487203899784	0.0101981059165967	NA	NA	NA
LEAP2	Up	DEseq2 edgeR limma	47.9264556046871	2.03428133230517	0.0121471029626316	2.04909927377762	0.0132068237972984	1.86203134253077	2.02697986099982	0.0227692877737675
FAM180A	Up	DEseq2 edgeR limma	9.34161877807073	4.17694938820021	0.0124771174293332	4.10352102939216	0.00422524333222474	-0.937661	3.50987372780728	0.0295258784745239
FAP	Up	DEseq2 edgeR limma	82.3606101326301	4.67836547003727	0.0125458249761165	4.69674761858406	0.000506244482920473	2.01190211201389	5.32619113648451	0.0109880696704312
KNDC1	Down	DEseq2 edgeR limma	23.4765185582045	0.20647278116902	0.0125213320511345	0.210112327420888	0.00497499732290598	-0.00645069	0.194129468942981	0.0379833345508626
LRRN2	Up	DEseq2 edgeR limma	58.4524901112769	2.57569636400375	0.0126470770963903	2.58435477899777	0.0070408039690565	1.94981937009261	2.63755541551458	0.0388950255466638
FRG1	Down	DEseq2	4.86137179682041	0.0327081144635024	0.0126317359960851	NA	NA	NA	NA	NA
MS4A7	Up	DEseq2 edgeR	12.7854605354923	4.20950792317178	0.0126816434212133	4.17207182524756	0.00485238359488216	NA	NA	NA
SNAI2	Up	DEseq2 edgeR limma	51.262786174815	2.71445448059911	0.012722477333298	2.72669746474224	0.00662678062142461	1.74559399812291	2.85790901929934	0.018025094660401
GATA5	Down	DEseq2 edgeR	16.3460946174665	0.189840885487296	0.0128842744074048	0.195432406473836	0.00519846889888304	NA	NA	NA
VCAM1	Up	DEseq2 limma	4.87522544857642	6.82971124068273	0.0129886654686539	NA	NA	-2.03581	4.91001640198846	0.0182043809535654
SLC3A1	Up	DEseq2 edgeR	15.0941710867497	2.27227967259736	0.0130326877157645	2.27567482203714	0.015174241034961	NA	NA	NA
CLEC2B	Up	DEseq2 edgeR limma	33.2263064301878	2.94279687249729	0.0130393951569372	2.94986271799597	0.00634034658959374	1.05634411942009	3.13380093310879	0.022391335344504
BGN	Up	DEseq2 edgeR limma	437.336587943416	2.29662934821944	0.01310654374357	2.31596513556956	0.0042629911398493	4.91434861626758	2.84561085818331	0.00858978005678349
LINC02015	Down	DEseq2 edgeR limma	13.9955253062351	0.379809528737303	0.013136619779093	0.387072263845201	0.0116676671515392	0.0229701994215733	0.358668142793386	0.013277318927328
KCNJ16	Down	DEseq2 edgeR	160.819513209902	0.424243214847449	0.0132990893782491	0.428314560772038	0.00660551503530527	NA	NA	NA
LINC01797	Up	DEseq2	8.14635391700334	3.23546082477141	0.0135554963456617	NA	NA	NA	NA	NA
FCGR3A	Up	DEseq2 edgeR limma	7.55945107152615	5.22129041525099	0.0136904076530705	5.05201153624457	0.00311100234781083	-1.4077	4.14991583468308	0.0405503585834424
ERG	Up	DEseq2 limma	3.59854	8.87603542602656	0.0136967517797647	NA	NA	-2.49086	6.63382847896226	0.00361313641863071
CFAP47	Up	DEseq2 edgeR	10.6354957356189	2.7353028589021	0.0137491123700305	2.71849966932149	0.00994651191244301	NA	NA	NA
LOC100505851	Up	DEseq2 limma	4.38702571546056	6.41142054243769	0.0140693309562855	NA	NA	-2.07533	3.79011289624757	0.0269173912577936
ITPK1	Down	DEseq2	5.78300263466535	0.0993547215635341	0.0141850381221642	NA	NA	NA	NA	NA
MUC4	Down	DEseq2 edgeR	168.538091244126	0.253538335570515	0.0142789953522662	0.256505908239928	0.000581685978553368	NA	NA	NA
CD300E	Up	DEseq2 edgeR limma	7.29309719793048	7.76965766682105	0.0143249751616811	7.33074878604003	0.00239386429940734	-1.91267	6.14436256401904	0.0203900890903683
HCLS1	Up	DEseq2 edgeR	30.0435604730847	2.15310123280216	0.0143758602572609	2.16316840560922	0.0152130684173607	NA	NA	NA
ADAMTS6	Up	DEseq2 edgeR limma	5.94337850842617	3.92449955997355	0.0145562106226623	3.81241430386845	0.0051044299100864	-1.36563	3.08307125081445	0.0182231719364449
FLJ46284	Up	DEseq2 edgeR	8.57101033935346	2.58500816386524	0.0145860580027034	2.56450269692041	0.0116082279830102	NA	NA	NA
EGR2	Up	DEseq2 edgeR	8.63424715204975	3.45612739603458	0.0145624936327356	3.41074596430776	0.00673304169362487	NA	NA	NA
C2CD4A	Down	DEseq2 edgeR	443.120573824074	0.478130121179589	0.0145756689741965	0.481728834264254	0.0061012883202131	NA	NA	NA
SCARNA22	Up	DEseq2 edgeR	6.83973311066639	3.66790897298502	0.0146390650155582	3.59152835931835	0.00600726289169183	NA	NA	NA
MT1H	Up	DEseq2 edgeR	9.27093045988294	3.69601666660907	0.0147131008473011	3.64808022296587	0.00626428586973405	NA	NA	NA
CD52	Up	DEseq2 edgeR	6.32926431624945	6.42369965768232	0.0149098558043618	6.13502046524278	0.00283260549046375	NA	NA	NA
TMEM35A	Up	DEseq2 edgeR	22.4348402249204	2.27512477032149	0.0150352262588749	2.28006492128976	0.0132777239036383	NA	NA	NA
TPPP3	Up	DEseq2 edgeR	12.1803832518234	2.25384744638484	0.015044273636895	2.2511544022413	0.0166672218167044	NA	NA	NA
MEOX1	Up	DEseq2 edgeR	22.431168568943	3.07919049633655	0.0150653546159258	3.0740722778819	0.00746282247719172	NA	NA	NA
TMEM132C	Up	DEseq2 edgeR limma	8.96694839198229	4.38716157969735	0.0153639427803602	4.2874818033949	0.00471273889257103	-1.10151	3.91893554428196	0.034246659582858
LOC101927661	Up	DEseq2 edgeR limma	7.19682954481672	3.64143072343644	0.0155289886967486	3.56300045095095	0.00567154652413653	-1.15077	3.37015295431347	0.0438131516251284
CXCL5	Down	DEseq2 edgeR limma	5264.79624326606	0.298455696602971	0.0154869806490876	0.301841523877343	0.000477724231899877	8.23364603126119	0.334747699682924	0.0105803690680072
MMP2	Up	DEseq2 edgeR limma	2151.44003718068	3.52397087181851	0.0155203747214106	3.55229900358199	0.000370857790966488	6.9445938195489	5.08797860068625	0.00268379105377857
BCL6B	Up	DEseq2 edgeR limma	10.8065	3.39539839332996	0.0156816839017209	3.35390886739868	0.00644077843426912	-0.693585	3.74737660427619	0.0357179426134376
CLCA2	Up	DEseq2 edgeR limma	16.4353240472511	4.22671569885283	0.0157247582688395	4.17991960822789	0.00562314310123889	-0.351668	4.44409587411699	0.0369563350412519
MMP17	Up	DEseq2 edgeR limma	36.0633893758505	2.75889684847404	0.0157529786952781	2.77158046127198	0.00880642730253633	1.22204206816776	2.68941260005688	0.0382108464952155
PCDHA12	Down	DEseq2 edgeR limma	13.9582089470416	0.286483986158691	0.0158539498381843	0.292775238037809	0.00726723543676458	-0.328068	0.19010065288896	0.00462748304008118
EGOT	Down	DEseq2 limma	6.91502169441095	0.2012235615078	0.0159070494726094	NA	NA	-1.355	0.233325426253079	0.0101217122843803
CD84	Up	DEseq2 edgeR	9.06254037226562	4.67016061104203	0.0159655025311851	4.57583836912422	0.00450108817657647	NA	NA	NA
GYPC	Up	DEseq2 edgeR limma	62.0612288009791	2.56368035230045	0.016034314132958	2.5789731399662	0.00862590939583468	2.04361658516195	2.88367084879764	0.0171036190762499
SNAI1	Up	DEseq2 edgeR	17.1349250793329	2.31397454243597	0.0160875809544141	2.31622687554034	0.0156645958033453	NA	NA	NA
LOC107986178	Down	DEseq2 edgeR limma	29.1461472597639	0.427726186330618	0.0161521041537007	0.433744513156658	0.0146124069289098	1.06427079269327	0.405654542395095	0.0146420688496737
LRRN4CL	Up	DEseq2 edgeR limma	24.3594756519206	3.17963206824988	0.0161732696332646	3.17675552924878	0.00681611687898679	0.506206285188944	4.11578598924482	0.00850041153050247
SLC35G2	Up	DEseq2 edgeR	48.0404058450983	4.06332014299542	0.0164253879771914	4.08271274050349	0.00771718314096089	NA	NA	NA
PGM5	Down	DEseq2 edgeR limma	430.28171462369	0.329867676440111	0.0164361058984791	0.332352513544536	0.000579949254233984	4.71756325038794	0.286371786293286	0.00707047535386849
HMCN1	Up	DEseq2 edgeR	36.2401095447572	2.05337342900261	0.0166013437109273	2.06283292942513	0.0174963851432784	NA	NA	NA
MYBPH	Up	DEseq2 edgeR	37.1979984110734	3.04074743329319	0.016721782460584	3.05107068077928	0.00824598114334232	NA	NA	NA
AATK	Up	DEseq2 edgeR limma	24.6137396949595	2.2918242298797	0.016682805046706	2.29938970544698	0.0137999202534468	0.866433038695457	2.16547303929863	0.0207757977259832
PCDHB15	Up	DEseq2 edgeR	14.8793226976367	2.21486522942787	0.0169155661639961	2.21630779011646	0.0186912405386579	NA	NA	NA
MYO1G	Up	DEseq2	7.20978364407774	2.73518003165514	0.0167947385389592	NA	NA	NA	NA	NA
SFRP1	Up	DEseq2 edgeR limma	98.1561510856146	2.15068757033615	0.0168700337612513	2.16644779658195	0.00981588479335482	2.82928595292664	2.37951739266148	0.0228090288668215
LTBP2	Up	DEseq2 edgeR limma	491.65483507117	2.17886598396882	0.0168797684098434	2.19463797329621	0.005941980140627	5.10795230628226	2.39218017823673	0.0213416650920295
VMO1	Up	DEseq2 edgeR	7.89987706496173	5.54382221387682	0.0169713775071689	5.35763655417446	0.0050529960199336	NA	NA	NA
CCND2	Up	DEseq2 edgeR limma	29.6868125659469	2.38165599147493	0.0170427238605833	2.39394256923798	0.0120911109345464	1.09670578370395	2.2775264651462	0.0265428283115698
LINC00654	Down	DEseq2 edgeR limma	46.6513162048153	0.364661937856315	0.0170587182723224	0.368615346402611	0.0102526286146408	1.5228263726516	0.330192354670837	0.0320965425713599
TNFRSF8	Up	DEseq2 limma	5.22069895809411	3.84552759437196	0.0170835606163463	NA	NA	-1.43437	2.42818500652307	0.0394986148172554
ALDH1A3	Down	DEseq2 edgeR	398.32624801754	0.480719851087052	0.0171871197643542	0.48495002730239	0.00763484214082768	NA	NA	NA
PGLYRP4	Down	DEseq2 limma	9.10239903597213	0.225952241079078	0.0172441102232394	NA	NA	-0.993638	0.227452822575787	0.0105977062004919
SFTA1P	Up	DEseq2 edgeR limma	8.28995154673336	3.41845525651626	0.0175926549697653	3.35834334430084	0.00779438012234898	-0.884019	2.9916796582887	0.0193894114868168
MMRN2	Up	DEseq2 edgeR	20.8663555864177	2.13442022662829	0.0175849317166807	2.14189525166089	0.0180768217677418	NA	NA	NA
BNIP5	Down	DEseq2 edgeR	31.4030062515905	0.216250998599522	0.0177675704997012	0.220384080900717	0.00855985462562356	NA	NA	NA
USP2	Up	DEseq2 edgeR	9.78151963522603	2.82766944074134	0.0178176594584194	2.80629623571511	0.0114084880617064	NA	NA	NA
FCGR2A	Up	DEseq2	8.14066157599115	5.63888828613915	0.0179250494854183	NA	NA	NA	NA	NA
PIFO	Up	DEseq2 edgeR limma	101.488943408552	2.12523497094881	0.0180168315801448	2.13806244495344	0.0107717760833166	2.87017791605104	2.18333509708256	0.0393797696479588
VSIG4	Up	DEseq2	4.47643610800349	10.9013552206408	0.0181274168849771	NA	NA	NA	NA	NA
LOC124902964	Up	DEseq2 limma	6.40336720487271	3.14690005133301	0.0180853310316567	NA	NA	-1.08158	2.39111515621876	0.029330331029218
MEG3	Up	DEseq2 edgeR limma	76.5523316514676	2.51037636701573	0.0181402278168396	2.52751531815725	0.0095609654553338	2.36070471514777	2.38011434936469	0.0442269648797941
SAMSN1	Up	DEseq2 limma	3.93176517246161	10.2152438465855	0.0180481068246126	NA	NA	-2.54449	4.11808983110878	0.0382985974614945
GPR37L1	Down	DEseq2 edgeR limma	18.0442977870783	0.426735818985901	0.0183135901136148	0.433627051243517	0.0182358284870585	0.428665929094775	0.400937475246969	0.0137597141077955
CCL24	Down	DEseq2 edgeR limma	12.924701970282	0.417008291165182	0.0183088269327398	0.423819106330929	0.0182640355772629	-0.0149851	0.367431732428943	0.00728601777178389
HOXA11	Up	DEseq2 edgeR limma	29.6536345280376	3.71253738832038	0.0183787401728004	3.71341926211184	0.00574467081220505	0.440747646551903	6.46824869884714	0.0164709761136927
CDH23	Up	DEseq2 edgeR limma	10.8659844414872	3.32217554247909	0.0185371939561373	3.28924524970193	0.00818256156962936	-0.567859	3.06343998545114	0.0448011634084381
AMBP	Up	DEseq2 edgeR	24.1776455161717	2.11226828622012	0.0185661105168013	2.11883721785614	0.0195286450301	NA	NA	NA
RASGEF1A	Down	DEseq2 edgeR limma	96.095913745637	0.371304927126576	0.0186569880620545	0.375764861718868	0.0102236702844489	2.51959770676609	0.261953995557688	0.00800555254996597
HEY1	Down	DEseq2 edgeR limma	21.6438539674642	0.487554270858051	0.0188146618423624	0.4938693681897	0.024443492609112	0.747967497086478	0.429268192278645	0.00959495376220479
MSANTD1	Up	DEseq2 edgeR	13.4061571348482	2.3341215153071	0.0188864274866302	2.3334691242399	0.0177811102331679	NA	NA	NA
CXCL11	Down	DEseq2 edgeR limma	50.8809369422565	0.295936572722542	0.0189166894426128	0.299880293412465	0.00996829435493515	1.36341186514468	0.258945476534958	0.0398796667514434
STARD8	Up	DEseq2 edgeR	16.8429971192161	2.09296557077907	0.0189928204253891	2.0977760043283	0.0232795454574585	NA	NA	NA
RGS6	Down	DEseq2 limma	25.6899111044231	0.498767013550187	0.0190764736523166	NA	NA	0.972547167174012	0.445269671986643	0.0163940864999168
CFAP100	Up	DEseq2 limma	4.91909443314125	4.20155815665651	0.0190980519582714	NA	NA	-1.72482	3.99625185757849	0.0137795538265965
LINC02899	Down	DEseq2	4.3750085239393	0.063658481350842	0.0193275968408511	NA	NA	NA	NA	NA
ANXA8L1	Up	DEseq2 limma	5.15068037877691	6.42111693229464	0.0193831302082091	NA	NA	-2.06069	5.40868995591644	0.012795681919883
TEKT1	Up	DEseq2 edgeR limma	8.38475347471217	3.53439882847902	0.0193700556465871	3.46064858992281	0.00722928994677583	-0.983525	4.15306103104569	0.00671105251734171
PCDH17	Up	DEseq2 edgeR	4.29570094047983	7.79352927100756	0.0194958093550929	7.07774907485133	0.00248071928908562	NA	NA	NA
DISP2	Down	DEseq2 limma	5.45244592694908	0.268271649416985	0.0195839868288621	NA	NA	-1.35371	0.275799139801182	0.00630953427902706
MYOM1	Down	DEseq2 edgeR limma	41.4690208453688	0.447351658619971	0.0195873930756914	0.453144351636391	0.0170363113462963	1.56523346563519	0.440980008307386	0.0297064092434518
ASPG	Up	DEseq2 edgeR	49.1132777382145	2.38428540417625	0.0197404758627801	2.39737806489815	0.0122741408621712	NA	NA	NA
CALHM5	Up	DEseq2 edgeR	7.86474011597426	3.97037041846273	0.0197766611457874	3.89356585297106	0.00591355896616955	NA	NA	NA
CNIH2	Up	DEseq2 edgeR	11.9623397934098	2.26364425325543	0.0197820593486071	2.26148123137508	0.0196107410602081	NA	NA	NA
LINC02908	Up	DEseq2 limma	5.23742108631719	3.29400115332998	0.0198723873604334	NA	NA	-1.29167	2.29190997610409	0.0182380782449779
ADAMTS12	Up	DEseq2 edgeR	19.5448235272021	2.5104240168095	0.020002337484847	2.51487382553351	0.0136857593268269	NA	NA	NA
CFAP77	Up	DEseq2 edgeR limma	8.42593684848925	3.49210947536834	0.0200004041528918	3.42060764848745	0.00678867589263953	-1.05401	4.55687950600934	0.0155097990419163
CALCB	Up	DEseq2	4.61302105997403	9.02246581080634	0.0199567658800874	NA	NA	NA	NA	NA
ISLR	Up	DEseq2 edgeR limma	1122.98004020889	4.32674790229664	0.0200080014298417	4.35702762309628	0.000601804056347869	5.77027081562373	7.87882589630395	0.00178109428850023
LIPH	Down	DEseq2 edgeR	456.864527327068	0.463947322689946	0.0202866704581569	0.46871506452746	0.00899813291877553	NA	NA	NA
SERPINA4	Down	DEseq2 edgeR limma	40.6038551436652	0.47175392497362	0.0203936794760042	0.477649853932689	0.0200641502861037	1.56429627956545	0.414479384122122	0.014311788732076
NUF2	Up	DEseq2 edgeR	87.8550920953368	2.00629859092348	0.0204516624869178	2.01799096047408	0.0146092468559168	NA	NA	NA
LCP1	Down	DEseq2 limma	1276.0255280881	0.498707170118319	0.0205001207741685	NA	NA	6.51469702838477	0.456607421161437	0.0272287351982127
C1QTNF12	Up	DEseq2 edgeR	22.1078376420475	2.19283368476396	0.020662760597195	2.19982080093552	0.0179404204516713	NA	NA	NA
CH25H	Up	DEseq2	5.16376338733708	4.24733832870113	0.0206583076050815	NA	NA	NA	NA	NA
CD209	Up	DEseq2 edgeR	7.04652530649261	6.38966421036789	0.0206438231372179	6.08626113773926	0.00524049219783572	NA	NA	NA
DACT3	Up	DEseq2 edgeR limma	20.6870671247362	2.45575220620192	0.0206551693581199	2.46130990736311	0.0130884085819095	0.540631969842395	2.52726608778279	0.0194647742030896
NALF1	Down	DEseq2 edgeR	112.222095072913	0.478617613577404	0.0207446252533514	0.483126556276547	0.0139898964388195	NA	NA	NA
SLC52A1	Up	DEseq2 edgeR	12.1960171576159	2.29427118014579	0.0207256286436198	2.2897484951384	0.0198018217534359	NA	NA	NA
TBX2	Up	DEseq2 edgeR limma	61.1228893989925	2.65039743465296	0.0207579975373637	2.66798458140725	0.0106826556079955	1.96953082474019	2.96009918404898	0.025592212092662
EDIL3	Up	DEseq2 edgeR limma	5.15891241521057	4.38865636971967	0.0208127542539714	4.20638422607918	0.00610042160805236	-1.66287	3.15738288102815	0.0329620815225753
RASD1	Down	DEseq2 edgeR	217.324224847868	0.465160283262208	0.021149719705757	0.469600192327908	0.00996884926397036	NA	NA	NA
CST4	Down	DEseq2 edgeR	55.1408296104195	0.320215321717029	0.0212009770323472	0.32351926614096	0.0118125191777079	NA	NA	NA
GGT5	Up	DEseq2 edgeR limma	106.70018198647	3.77626941461765	0.021931914954867	3.79641466636487	0.00126250698320341	2.53759193917354	4.60068127314996	0.00797458874561121
ECM1	Up	DEseq2 edgeR limma	514.422906585358	3.00326341691018	0.021954669614172	3.03137047731747	0.000758494958962597	4.99904296580734	3.41156291192333	0.00912217853016348
TERT	Up	DEseq2 edgeR limma	7.18305347661031	3.41151029615276	0.021978665804768	3.33479955144432	0.00840487530804935	-1.20129	3.66311268921196	0.0344885817033183
CFAP52	Up	DEseq2 edgeR	11.0166304658353	2.41449150683346	0.0220729086133937	2.40798228344808	0.0187055534045545	NA	NA	NA
PRKG2	Down	DEseq2 limma	6.04930852885595	0.296504019410464	0.0221978342515681	NA	NA	-1.31649	0.202546215034786	0.00408194004591691
OTOF	Up	DEseq2	6.79633175855711	3.05551022659027	0.0222579105833427	NA	NA	NA	NA	NA
F2	Up	DEseq2 edgeR limma	9.40556527591825	2.98011176719975	0.022402607877809	2.94475645066607	0.0119735127909464	-0.68462	2.82169350014455	0.0310369486837791
CHRNA5	Up	DEseq2 edgeR	17.8292551721548	2.04293424604485	0.0226851858033219	2.04732364752208	0.0268633204402835	NA	NA	NA
FLRT1	Up	DEseq2 edgeR	12.1220581855582	2.59233304716702	0.0228037175268693	2.58207022994169	0.0163461276707583	NA	NA	NA
LOC100240735	Up	DEseq2 edgeR	14.3233160496056	2.19706684194677	0.022870498388264	2.1951812246419	0.022937028427548	NA	NA	NA
CCL8	Up	DEseq2 edgeR	24.7156318865735	3.70482747062049	0.0228928465965663	3.69684353496884	0.0101868998603909	NA	NA	NA
FPR3	Up	DEseq2	8.29167576110582	5.84008435036063	0.0230644015991246	NA	NA	NA	NA	NA
ZBBX	Up	DEseq2 edgeR limma	6.65713721617127	6.3499601766848	0.0233001697700139	5.96345517285605	0.00246428836008078	-1.90896	9.5745046295313	0.00309769000679207
KRT6B	Up	DEseq2 edgeR	5.10241773477536	9.14455929876874	0.023822740753513	8.38556363987249	0.0025567126895954	NA	NA	NA
DES	Up	DEseq2 edgeR limma	14.944664842559	2.82938825346226	0.0238767406576728	2.81790400569588	0.0134354876307858	-0.0266639	2.76597899303132	0.0298780241718576
HOXD11	Up	DEseq2 limma	5.94676627463421	3.57353886486298	0.023920328856163	NA	NA	-1.4135	3.57853396213913	0.0255125531899307
HOXA9	Up	DEseq2 edgeR limma	10.5542398988489	2.98783044690975	0.0247161526977315	2.96417674885408	0.0130581753860987	-0.513346	2.51773929956922	0.0401595647988696
FAM27E3	Up	DEseq2 edgeR limma	7.42977208023478	2.6721474231617	0.0249226771782778	2.64010649657967	0.0165348664277571	-0.794909	2.10822085604354	0.0344490086924255
SPN	Up	DEseq2	4.25213471430267	4.90172858371225	0.0249661574290571	NA	NA	NA	NA	NA
INKA1	Up	DEseq2 edgeR limma	8.11705939137644	3.36309928439215	0.0251157711748348	3.29316653649791	0.00879575302117245	-1.08115	4.26880030086424	0.0206228290206238
PCDH18	Up	DEseq2 edgeR limma	135.800847799505	3.41215085837515	0.0251227180914812	3.42929228409245	0.00155289688951116	2.97029858532961	3.93631315251211	0.00953584761775379
DIPK2B	Up	DEseq2 edgeR	5.45274858602289	6.74181509475391	0.0251609335883697	6.27896576318159	0.00455882936881154	NA	NA	NA
KCNE4	Up	DEseq2 edgeR limma	13.9608567334559	2.21749334052289	0.0257551186958315	2.22060553227375	0.0238188287360529	0.118952636709681	2.02919462422145	0.0247124123555196
PKHD1L1	Up	DEseq2 edgeR	9.39537030977002	3.83401291137922	0.0258049867628692	3.78076627781384	0.0111341707035722	NA	NA	NA
COLEC11	Up	DEseq2 edgeR	19.0294431629145	2.45752885834583	0.0261607503222668	2.46259329219969	0.0183903874734524	NA	NA	NA
TMEM171	Down	DEseq2 edgeR limma	21.0608321608709	0.430568473089032	0.0260022984750658	0.437223359070034	0.0211746498107621	0.596663858957246	0.377054847943557	0.0138116815419963
MAGI2-AS3	Up	DEseq2 edgeR limma	8.2599396999715	2.99126592113221	0.0260942105295528	2.96108094862727	0.0136196614121921	-0.77523	2.38422999970776	0.0350643497236424
KCNQ3	Down	DEseq2 edgeR	58.7318099561058	0.357958477018805	0.0260456509520768	0.362971189827865	0.0156870284252155	NA	NA	NA
RECK	Up	DEseq2 edgeR	24.3301106085083	2.27720659452652	0.0260009629392633	2.28302477917598	0.0197850796550947	NA	NA	NA
CACNA1I	Up	DEseq2 edgeR	9.59741565738608	3.10567232332277	0.0261564553860516	3.06452459063294	0.0117229700000603	NA	NA	NA
SPRR1B	Up	DEseq2 edgeR	10.9961222084288	6.1879695156105	0.0262559035257009	6.02296825239105	0.00690280714319963	NA	NA	NA
SLC9A9	Up	DEseq2 edgeR limma	8.76046685670502	2.84314157254335	0.0262300918527298	2.81576275312892	0.0146312801927138	-0.6808	2.4057915166096	0.0400511183017121
TMEM229B	Down	DEseq2 edgeR	39.8959962228797	0.465005972605049	0.0262605164928086	0.47013390736182	0.0233499864800946	NA	NA	NA
CYRIA	Up	DEseq2 edgeR	11.3773	2.20089529206139	0.0265278043394759	2.19893819088648	0.0251810040037423	NA	NA	NA
GSDMD	Down	DEseq2	4.41842477347768	0.0973110896664571	0.0267584842613863	NA	NA	NA	NA	NA
CSF2RB	Up	DEseq2 edgeR	19.5246088827419	3.56644084195997	0.0267977022877723	3.56328676939293	0.0125453534691855	NA	NA	NA
SLC26A4	Down	DEseq2 limma	8.53867667317775	0.295184147303261	0.0268800820269507	NA	NA	-0.889457	0.260688672456644	0.00879440465164552
MOV10L1	Up	DEseq2 limma	5.00707708683145	5.94263221927753	0.0271986011900463	NA	NA	-2.09764	4.30046128966004	0.0355850279806885
PNMA6A	Down	DEseq2 edgeR	29.2707135937026	0.289687863422358	0.0273697543824482	0.294627745383335	0.0137600411968576	NA	NA	NA
GRM2	Up	DEseq2 edgeR	5.31384625829092	4.38115	0.0276902142584291	4.23888947317351	0.00716049117405979	NA	NA	NA
RPL23AP66	Up	DEseq2 limma	3.90294970763634	4.53132940009746	0.02769390328769	NA	NA	-2.07032	4.50013742390192	0.0124408099500814
RET	Up	DEseq2 limma	4.77904014184053	3.41727978059136	0.0278888610703194	NA	NA	-1.47687	2.43249145386249	0.0274227151840118
CST1	Down	DEseq2 edgeR	223.34944914236	0.285996530614654	0.0279275275601628	0.288759475178551	0.00160633333522261	NA	NA	NA
CFAP276	Up	DEseq2 edgeR limma	11.5067219158028	5.85268123105626	0.0280544225016599	5.65955604915098	0.00366406481003388	-1.35042	15.3596562618069	0.00117923393224122
KLK13	Up	DEseq2 edgeR limma	151.737696682296	2.07774905252292	0.0280482687017723	2.09178409800394	0.0138890292412941	3.43380026122462	2.11642717830985	0.0420166904602004
ADAM12	Up	DEseq2 edgeR limma	31.6401158537078	2.44740482552853	0.0283689192756219	2.46085913853314	0.0170275657772288	1.10264164802049	2.55202849361745	0.0346934741772459
PLEK	Up	DEseq2 edgeR	6.49888496598775	3.80987592029758	0.0285357217018185	3.72321444506421	0.0100992350244722	NA	NA	NA
SLC8A1	Up	DEseq2 edgeR	43.9402550551457	2.59121499122366	0.0289485124053523	2.60598785776969	0.0165551989443799	NA	NA	NA
SKIDA1	Up	DEseq2 limma	5.63507062944551	3.35160977079558	0.0290457389497865	NA	NA	-1.42971	3.57000373063269	0.0207122118607466
P3H3	Up	DEseq2 edgeR limma	53.6037791640115	2.14239123321467	0.0290895484632434	2.15537479497115	0.0197104950959921	1.9381245190229	2.31273093080513	0.0270368403417886
RASAL3	Up	DEseq2 limma	4.31882386832692	4.18585750890738	0.0296158346414995	NA	NA	-1.88239	3.38400253241877	0.0325945315011435
LYNX1-SLURP2	Up	DEseq2 edgeR limma	15.315887874101	3.27632239284972	0.0298207883263484	3.2585230300544	0.0140607082405613	-0.203589	3.13919943352948	0.0413926950921768
UNC5C	Up	DEseq2 edgeR	8.34870365025654	2.60312675930047	0.0300632271544148	2.58182847895577	0.0202346798254019	NA	NA	NA
GRASLND	Up	DEseq2 edgeR limma	35.6138542547632	3.37693656955918	0.0302350540785518	3.37352746820378	0.0126767859407262	0.756512760852772	5.46004627726431	0.0187874500137863
FOXS1	Up	DEseq2 limma	3.83999389808776	4.20538773556699	0.0303884061622905	NA	NA	-1.93657	3.25637259241048	0.0237806566634411
CEMIP	Up	DEseq2 edgeR limma	1500.52017052514	2.99013438193927	0.0307336102101551	3.01280552491146	0.00136307726661588	6.49907273435157	3.17569825849711	0.0168771628801186
SYNGR3	Down	DEseq2 edgeR limma	43.6361699228168	0.439093013360484	0.0306960817460592	0.444899480988912	0.0229791420287274	1.57330558309592	0.396126881253049	0.027707676281438
FAM83A-AS1	Up	DEseq2 edgeR limma	5.80808214665314	5.03969054479332	0.0310436377240082	4.82300946583877	0.00644392107045295	-1.81983	4.65021073631597	0.0323560473990776
DPYSL4	Up	DEseq2 edgeR limma	12.9543939069496	2.40084673180332	0.0310565685134129	2.39779378569516	0.0222992236137098	-0.162398	2.49772	0.0484404139627335
LINC02021	Up	DEseq2 edgeR	15.3666311080363	2.07698852581113	0.0312909246791957	2.0796670956275	0.0332598552353096	NA	NA	NA
AOAH	Up	DEseq2 limma	3.86028133632212	4.34073483221498	0.0314742371695549	NA	NA	-1.93933	2.52244991669385	0.0371964856324134
KIF4B	Up	DEseq2 edgeR	10.0246003836746	2.18964620420915	0.0317368767781504	2.18275782099869	0.0291143828226067	NA	NA	NA
FILIP1L	Up	DEseq2 edgeR	37.0443721226557	2.24193866191092	0.0317754637111567	2.25232578281306	0.0218909910824343	NA	NA	NA
ARHGAP9	Up	DEseq2 limma	3.66594555853029	5.00487260269932	0.0317638081559039	NA	NA	-2.16714	3.49813094810513	0.0278882332204036
RPL13P8	Up	DEseq2	5.87496534095695	2.78329778489744	0.0321892712890539	NA	NA	NA	NA	NA
LINC00443	Down	DEseq2 edgeR	14.1436294738471	0.250016647552855	0.0323672882265038	0.255988517642268	0.0137803821239081	NA	NA	NA
SIGLEC12	Up	DEseq2 limma	3.59232168584136	9.07473214546839	0.0323023223619129	NA	NA	-2.66916	5.12080467882043	0.0192972241764496
PDPN	Up	DEseq2 edgeR limma	109.624400945999	3.72193015602498	0.032426504412932	3.74711009465532	0.00220120437151216	2.52564276654878	4.84504388066262	0.01163538341925
MAP4K1	Up	DEseq2 edgeR limma	8.58282949875407	2.48198913862129	0.0324639543514361	2.46046960505885	0.0222272266274931	-0.688691	2.46134302194307	0.0378561230989669
CNNM1	Down	DEseq2 edgeR limma	19.4983720236316	0.392477459970906	0.0332987713124465	0.398814360197446	0.0225913423326749	0.370584400386391	0.334484272455545	0.0256067423647935
DNAJC9-AS1	Up	DEseq2 edgeR	11.9957322885268	2.18534571553989	0.0334985254824897	2.18410126921434	0.0298750159489514	NA	NA	NA
GAS2L2	Up	DEseq2	7.34223451718289	2.82719692798372	0.0334692228031211	NA	NA	NA	NA	NA
VNN2	Down	DEseq2 edgeR limma	123.525460417771	0.47843200658204	0.0335405383824009	0.483158672289833	0.0204049446669818	3.09365226195027	0.41463083837776	0.0308756497823919
CPA4	Down	DEseq2 edgeR limma	8.60952863716445	0.341693737358659	0.0335593448884873	0.351505256588799	0.0211646326672099	-0.732991	0.370780671204977	0.040652218705973
RND1	Down	DEseq2 edgeR	90.8839336164077	0.492347436738358	0.0336263075416226	0.497636936258792	0.025098080677261	NA	NA	NA
SLURP1	Up	DEseq2 edgeR	7.49197539577778	4.36762863800278	0.0338348222612026	4.23322801119557	0.0108359628916917	NA	NA	NA
CXCL12	Up	DEseq2 edgeR limma	68.4364604457201	9.69326180674958	0.0339719503559294	9.65922188981106	0.000233016767128087	0.676820308137117	28.8700854761142	0.00349189681062849
GFUS	Up	DEseq2 edgeR	8.53886868431312	4.2662837175792	0.034338823184683	4.19443353138971	0.0137484202629709	NA	NA	NA
AMDHD1	Down	DEseq2 limma	8.33210968820008	0.433505109578381	0.0344838446593011	NA	NA	-0.574276	0.347583740528041	0.00361189132370389
TNIP3	Down	DEseq2 limma	9.25740706861673	0.313137523764886	0.034775350872483	NA	NA	-0.795107	0.219737877816228	0.00497715446939684
SLCO4C1	Down	DEseq2 edgeR limma	14.2977849752077	0.400762194844851	0.03517767381395	0.407325	0.025161875182291	-0.00866198	0.352419606856272	0.0198697647975267
SYT8	Up	DEseq2 edgeR	83.8261310429993	2.02127743827988	0.0351948968334159	2.03634996118114	0.0224760063635656	NA	NA	NA
TSPAN18	Up	DEseq2 edgeR	9.69586388899517	2.57349260301522	0.0357819736057384	2.55701304115529	0.0219098073354401	NA	NA	NA
LRCOL1	Down	DEseq2 limma	3.70859045025157	0.216938812680588	0.0357777550039843	NA	NA	-2.05162	0.152648118663233	0.00141816953148333
PTN	Up	DEseq2 edgeR	14.6008518163673	2.0424844555412	0.0358918009808088	2.04491762059495	0.0361277841119159	NA	NA	NA
LAMP3	Down	DEseq2 edgeR	161.588440386914	0.468556544994873	0.0360596673109059	0.472987258560377	0.020708603015146	NA	NA	NA
HOXD10	Up	DEseq2 edgeR	12.0985371210015	3.22126884399275	0.0362353372394806	3.19468657266047	0.0166342777343503	NA	NA	NA
C3orf85	Up	DEseq2 limma	4.17062614824047	4.7001010895587	0.0362800765470354	NA	NA	-2.06593	4.24907161877777	0.0243857920857151
C10orf67	Down	DEseq2 limma	3.64747854300344	0.263023564608422	0.036308836940675	NA	NA	-1.86542	0.213907585401785	0.00195164356230837
LINC03022	Up	DEseq2 edgeR	13.6782510583369	3.17133351908937	0.0366181405721242	3.16321332404111	0.018699455447797	NA	NA	NA
CD86	Up	DEseq2 limma	4.06361884841008	4.62457754935039	0.0366927157860005	NA	NA	-2.10121	5.12791379322146	0.00765507557097328
PLVAP	Up	DEseq2 edgeR	10.6068113138528	4.26081912513532	0.0367562315274436	4.19407674958647	0.0123799948391981	NA	NA	NA
SYTL2	Down	DEseq2 edgeR	97.239227655245	0.442666404682639	0.0375031380893926	0.448054781379768	0.0243459995873463	NA	NA	NA
GLIS1	Up	DEseq2 limma	3.67847598049618	4.12317353609199	0.0379595716430185	NA	NA	-2.04832	3.17708437774543	0.0319426524489062
CSF3R	Up	DEseq2 edgeR limma	12.3275465884919	4.15051702248433	0.0380565380410788	4.09469670602147	0.0133308245287585	-0.912302	4.80657018467398	0.044912073946779
RASGRP2	Up	DEseq2 edgeR limma	7.77164876724109	3.58977227838673	0.0381354549625507	3.52701126843335	0.0126385981352623	-1.23406	4.00901987529227	0.0319298241243154
F2RL3	Up	DEseq2	5.07104594314221	4.20500231432688	0.0382198057590742	NA	NA	NA	NA	NA
TSHZ3	Up	DEseq2 edgeR limma	31.2529570229522	2.37176682172171	0.0382562558049946	2.38020637012232	0.0232870484039082	1.07876397759559	2.39723075830963	0.0486495190891566
WNT10A	Down	DEseq2	165.977723353488	0.499092190344723	0.0383341670232053	NA	NA	NA	NA	NA
CRYGN	Up	DEseq2 limma	5.43623864993227	3.5099198516835	0.0386090942234071	NA	NA	-1.5755	3.73414807031908	0.0214095819962254
CRISPLD1	Up	DEseq2 limma	4.4265984134618	3.56677524023554	0.0387257147655213	NA	NA	-1.70657	2.96826447188281	0.0162995085987627
PTPN7	Up	DEseq2 limma	4.92864979931828	3.55476547824067	0.0388154305235647	NA	NA	-1.58958	2.74353316123672	0.0438707819246622
DCN	Up	DEseq2 edgeR limma	2486.67753968019	3.27006459185842	0.0390386140996015	3.29931628783377	0.0022022631474763	7.10540824457351	5.29164338382621	0.00500333674710195
CPED1	Up	DEseq2 edgeR limma	14.0789534400844	3.02595246209209	0.0391277119618644	3.01638765084905	0.0181443375939998	-0.288298	3.21567390994781	0.0434085732156952
DACH1	Down	DEseq2 edgeR limma	10.3792430921608	0.475626541512843	0.0391173025405004	0.484026308311106	0.0415130078764265	-0.281092	0.36661320205299	0.00458208187019897
MAT1A	Down	DEseq2 limma	8.7257842448386	0.34032419566926	0.0392049411345593	NA	NA	-0.751246	0.339969215615331	0.0302394068834585
DPEP1	Up	DEseq2 edgeR	12.3953916888302	2.27403975047333	0.0392865553640759	2.27093407216714	0.0309323307960772	NA	NA	NA
HHIPL2	Down	DEseq2 limma	5.2085707498993	0.328364717908721	0.0393508581601447	NA	NA	-1.32214	0.294615376946931	0.00396818143666793
ANKRD18B	Up	DEseq2 limma	5.12414629995519	3.27535054605373	0.0394191592194499	NA	NA	-1.50543	2.58980919949934	0.0497223793172361
CYP27C1	Down	DEseq2 edgeR limma	21.8133002965119	0.361297311492313	0.0395276703102542	0.367742615029691	0.0235734380087307	0.410089138048205	0.361972052113097	0.0473050551416685
SPRR2A	Up	DEseq2 edgeR	13.8113907958583	6.26964247158154	0.0398340134279834	6.16623358230062	0.0131439359122693	NA	NA	NA
RPS2P40	Up	DEseq2 limma	3.75551135453547	3.50437714088695	0.0400676994829004	NA	NA	-1.82546	2.55033074753357	0.0167354814479364
NUTM1	Up	DEseq2 limma	3.66165729979123	3.37060619054347	0.0401780831699781	NA	NA	-1.79685	2.50005297276936	0.0126546587226061
CPS1	Up	DEseq2 edgeR	11.7751231388056	2.00589006258657	0.0403411897616002	2.00582344279194	0.0412503645582304	NA	NA	NA
A2ML1	Up	DEseq2 edgeR	21.7492716081352	3.06790815044564	0.0403839745886534	3.07762771707518	0.0200429350165228	NA	NA	NA
TDRD12	Down	DEseq2	4.50601899366118	0.165487712256481	0.0414872179693551	NA	NA	NA	NA	NA
PCDHGA5	Up	DEseq2 edgeR	9.50963163481818	2.51720641205486	0.0415801672033644	2.50002416217408	0.026095380010752	NA	NA	NA
SCN1B	Up	DEseq2 edgeR	31.9708111948154	2.15521083332799	0.0421852293780042	2.16554456026074	0.0307811257762703	NA	NA	NA
FBXO17	Up	DEseq2 edgeR	20.7352206224592	2.24717863459862	0.0423016881682151	2.24966395707777	0.0276595469599855	NA	NA	NA
LYL1	Up	DEseq2 limma	3.62121417205178	3.87863328559185	0.042487558852036	NA	NA	-1.98955	3.12895503462726	0.0247372244264588
GALNT17	Up	DEseq2 edgeR	10.4289810043027	3.04458181703049	0.0427137854043393	3.01199387113226	0.0186445307889298	NA	NA	NA
CLEC14A	Up	DEseq2	4.1925670547021	7.71202019838723	0.0426171603282895	NA	NA	NA	NA	NA
MIR100HG	Up	DEseq2 edgeR limma	49.9548247430476	2.10700954204597	0.0428554215817697	2.12165923380951	0.0285851330316529	1.83876119956293	2.21185903168226	0.0448728603481458
ZDHHC11B	Up	DEseq2	11.2899227190268	3.20622157201362	0.0429287331659994	NA	NA	NA	NA	NA
NEFM	Down	DEseq2 limma	10.4469011348597	0.247310326913068	0.0429312820524106	NA	NA	-1.05654	0.212694323785991	0.0329001390391912
FAM183A	Up	DEseq2	4.23887607387597	4.13991565425716	0.0431899580556377	NA	NA	NA	NA	NA
GZMB	Up	DEseq2 limma	4.6733216012107	8.6145770429333	0.0432052570911813	NA	NA	-2.51683	5.57959208678706	0.0454670099107238
RAMP2	Up	DEseq2 edgeR	6.88223356989973	3.58480837629315	0.0431984752696612	3.52621397129836	0.0137980829647668	NA	NA	NA
TMEM59L	Up	DEseq2 limma	4.46901451512257	4.33764616940286	0.0430764664596063	NA	NA	-2.02632	4.54074386078282	0.0198105626068597
POU2F3	Down	DEseq2 edgeR limma	20.373721333717	0.418282275462388	0.0433392884145119	0.425005827956941	0.0307120623296839	0.474840965905655	0.389437766461661	0.040491290344915
SLC2A3	Up	DEseq2 edgeR	45.0900676919543	2.58603106531969	0.0433534863633573	2.59954051221213	0.021161467532805	NA	NA	NA
LINC00461	Up	DEseq2	4.40750563943196	4.00508207745019	0.0433964402878874	NA	NA	NA	NA	NA
DNAH12	Up	DEseq2	5.84310653768219	2.74941522201221	0.0435194261589401	NA	NA	NA	NA	NA
SLC39A5	Up	DEseq2	6.68007340113494	2.53170656289595	0.0435928171315953	NA	NA	NA	NA	NA
FAM3D-AS1	Down	DEseq2 limma	5.26059651802525	0.365115099235016	0.0436642244128856	NA	NA	-1.2298	0.327662879819617	0.00282692060718321
HAVCR2	Up	DEseq2 edgeR	6.54132686438612	3.13107545192663	0.0438791593627266	3.07791980196768	0.0207129774493032	NA	NA	NA
TEX101	Down	DEseq2	7.30170719046949	0.243226889829417	0.0439221285544923	NA	NA	NA	NA	NA
ADAMTS4	Up	DEseq2 edgeR	81.1269455825973	2.43981755643309	0.0444038960766076	2.45788239426615	0.0235231854483401	NA	NA	NA
NRROS	Up	DEseq2 edgeR	9.82567817190531	2.33307	0.0443580883432955	2.32204714741002	0.0320475545222791	NA	NA	NA
SLC44A5	Up	DEseq2 edgeR	11.3804644351694	3.93535174734536	0.044887676736011	3.8873196443353	0.0180230171127374	NA	NA	NA
FGB	Down	DEseq2 edgeR	42.2579272906802	0.34182728991211	0.0448860008364701	0.346960797262634	0.0264976639763464	NA	NA	NA
DNAJC12	Down	DEseq2 edgeR	33.2105617470992	0.489796044485443	0.0450588635999296	0.495207173146343	0.0390949288448431	NA	NA	NA
ANPEP	Up	DEseq2 edgeR	180.290243312505	2.17301828213164	0.0452950697153052	2.19223397679913	0.0219514405490871	NA	NA	NA
GIPC3	Up	DEseq2 edgeR	8.23989359055793	2.44066437653355	0.0453033538737416	2.42027889568925	0.0311263405912287	NA	NA	NA
ZEB1	Up	DEseq2 edgeR limma	45.1193976390409	2.23827642082534	0.0454963102050201	2.25191803390045	0.0279865541232349	1.61840697469911	2.40747483349362	0.0404325560126508
JMJD1C-AS1	Up	DEseq2 limma	4.58276156761564	2.8637478555901	0.0456650028445322	NA	NA	-1.4776	2.33777828798801	0.0244782537465179
ADAMTS9-AS1	Down	DEseq2 edgeR	17.0825855847544	0.326647506803156	0.046236479380522	0.333773238080166	0.0271025144759413	NA	NA	NA
ABTB3	Up	DEseq2	4.96565903974948	4.5637406146427	0.0462471273974829	NA	NA	NA	NA	NA
FN1	Down	DEseq2 edgeR	3513.48696949512	0.352401107892931	0.0463161514127689	0.356075233933576	0.00367161598574834	NA	NA	NA
BMP3	Down	DEseq2 limma	4.26510464008508	0.166137950873882	0.0465275684803728	NA	NA	-2.2606	0.195797590415236	0.0252092632547689
MIR3685	Up	DEseq2 edgeR	6.1641541930928	2.71807882734912	0.0466438682263241	2.67122466385935	0.0266593298914256	NA	NA	NA
LANCL3	Down	DEseq2 edgeR limma	29.1835135178923	0.479939895144581	0.046754306610427	0.485877104135435	0.0399091908153949	1.05861670319768	0.419488207354941	0.0242662492189992
CACNA1H	Up	DEseq2 edgeR	14.2891071822323	2.14320374122535	0.0473001583978416	2.14639375744017	0.0391770533472101	NA	NA	NA
SLC28A2	Down	DEseq2 limma	3.99870125867145	0.151000838495969	0.0474847030839575	NA	NA	-2.40738	0.232747440575013	0.0489741460674216
AKAP12	Down	DEseq2 edgeR	833.140745933152	0.427408094047805	0.0477946397076282	0.431634509059282	0.00386911719659399	NA	NA	NA
ABLIM3	Down	DEseq2 edgeR	351.94390453107	0.377285024270606	0.0484500813008186	0.380182154142404	0.00443453555106091	NA	NA	NA
APCDD1L	Down	DEseq2 limma	33.1749995468152	0.498687455095145	0.0484004638744593	NA	NA	1.25031414476479	0.392921268875579	0.0232222940413222
CCL20	Down	DEseq2 edgeR	790.08955607191	0.220324800833946	0.0491465076201751	0.223353536514853	0.00475145059602067	NA	NA	NA
LOC124901944	Down	DEseq2 edgeR limma	10.5995511653456	0.478974959442447	0.0492035691207264	0.487130828092343	0.0495239465741226	-0.241944	0.417505830730801	0.0144571805572078
RN7SL600P	Up	DEseq2	4.50395749995645	3.06776555184559	0.0497205008284808	NA	NA	NA	NA	NA
WDR38	Up	DEseq2 limma	7.29082729630137	2.46608868993115	0.0497076417886546	NA	NA	-0.928923	2.5318465275788	0.0358152497605726
STX11	Up	DEseq2 edgeR	6.13172160731003	2.90899623600553	0.0498793304149433	2.85747634979804	0.0252691245011773	NA	NA	NA
ECHDC3	Up	DEseq2 edgeR limma	87.3041678601936	3.35295085625052	0.0499252587199629	3.37180772705613	0.00486420733711544	2.21913971450217	4.45670817725835	0.0270896372009184
CEACAM7	Down	edgeR limma	NA	NA	NA	0.126393314733037	1.09032378784065e-05	3.12970273806521	0.204389299296213	0.0332658684718869
MTND5P11	Up	edgeR	NA	NA	NA	19.0484632318057	1.1061924621828e-05	NA	NA	NA
MTCO2P12	Up	edgeR	NA	NA	NA	3.69965743699488	0.000776615776196514	NA	NA	NA
FGFBP2	Up	edgeR	NA	NA	NA	5.96901924988791	0.0019862993152679	NA	NA	NA
NRG1	Down	edgeR limma	NA	NA	NA	0.21984983505824	0.00206020673283795	0.901943900013725	0.27916991317928	0.0453081405454676
ALKAL2	Up	edgeR	NA	NA	NA	3.18494777970201	0.0040212085834853	NA	NA	NA
KIF20A	Up	edgeR limma	NA	NA	NA	2.00553738562276	0.00464918158011871	5.30623095430229	2.02385425616667	0.0243309785395295
HSPA8P1	Up	edgeR limma	NA	NA	NA	5.42734003969144	0.00526970568633741	1.22563518696288	17.0338212022076	0.000915123247021888
S100A9	Down	edgeR limma	NA	NA	NA	0.402366451055286	0.00626196359827178	5.31052164918766	0.322624432684369	0.0156049517480509
IL32	Down	edgeR	NA	NA	NA	0.400995711319704	0.00704368995688398	NA	NA	NA
USH1C	Down	edgeR limma	NA	NA	NA	0.449517617675262	0.00720620994026898	5.41595395862796	0.461201430702967	0.0499268809995457
LY6D	Up	edgeR	NA	NA	NA	3.60213211999818	0.00745869049935442	NA	NA	NA
BRD2	Down	edgeR limma	NA	NA	NA	0.159966609954811	0.00851627459146449	-0.835068	0.0675812405873324	0.0140041902976712
ASTN1	Up	edgeR limma	NA	NA	NA	4.87824868191438	0.0107451631442574	-1.98416	5.21311454790762	0.0313870993451114
LAMC3	Up	edgeR limma	NA	NA	NA	3.02868025514446	0.0113611752233348	3.10776752596201	4.59058383515866	0.00973628331588099
BIRC3	Down	edgeR	NA	NA	NA	0.445645435786601	0.0129043041594858	NA	NA	NA
HSD11B1	Up	edgeR	NA	NA	NA	2.53405383847807	0.0153698682532792	NA	NA	NA
TRPM2	Up	edgeR	NA	NA	NA	4.16880385716242	0.0155941996852479	NA	NA	NA
SERPINB3	Down	edgeR	NA	NA	NA	0.158993034698181	0.0167675347845808	NA	NA	NA
CXCL10	Down	edgeR	NA	NA	NA	0.368675500212629	0.0188187095354439	NA	NA	NA
BMPR1B-DT	Up	edgeR	NA	NA	NA	3.51876860500141	0.019843948665019	NA	NA	NA
CLMP	Up	edgeR	NA	NA	NA	2.46981817599304	0.0232960373555788	NA	NA	NA
F2RL2	Up	edgeR	NA	NA	NA	3.4794020904488	0.024582695931421	NA	NA	NA
GLP1R	Down	edgeR	NA	NA	NA	0.268466187365614	0.0246157604377939	NA	NA	NA
SIGLEC1	Up	edgeR	NA	NA	NA	3.80902730264502	0.0255784763561801	NA	NA	NA
EFS	Up	edgeR	NA	NA	NA	2.52519335043585	0.0262542585883891	NA	NA	NA
HLA-DQB1	Down	edgeR	NA	NA	NA	0.224797520403335	0.0269567750994816	NA	NA	NA
FNDC4	Up	edgeR	NA	NA	NA	2.00397976441979	0.028051428605434	NA	NA	NA
ZNF385B	Up	edgeR	NA	NA	NA	2.74412353144541	0.0288275077366713	NA	NA	NA
GNLY	Up	edgeR	NA	NA	NA	3.27392039340347	0.0289069411178296	NA	NA	NA
CYP2W1	Up	edgeR	NA	NA	NA	2.79816542802072	0.0292958401242917	NA	NA	NA
TREM1	Up	edgeR	NA	NA	NA	2.44415418633496	0.0293359173304372	NA	NA	NA
VSTM4	Up	edgeR limma	NA	NA	NA	2.43948439887527	0.0299846401385441	0.321825118853136	2.71959437251639	0.0395634639442795
LPL	Up	edgeR	NA	NA	NA	3.31742853581576	0.0306458344683042	NA	NA	NA
HOXD9	Up	edgeR	NA	NA	NA	2.75318125980682	0.0307667162396305	NA	NA	NA
CST2	Down	edgeR	NA	NA	NA	0.341051417910285	0.0307683898129247	NA	NA	NA
PCBP3	Up	edgeR	NA	NA	NA	2.70252797992849	0.0309446078369994	NA	NA	NA
NOS2	Down	edgeR limma	NA	NA	NA	0.367717789700902	0.0312998542958321	2.66490447389144	0.271667427043279	0.0362635064070623
MOGAT2	Down	edgeR	NA	NA	NA	0.49301358385243	0.0319773569885739	NA	NA	NA
NKAIN1	Up	edgeR	NA	NA	NA	3.24936081993938	0.0325593670500834	NA	NA	NA
PDGFRA	Up	edgeR	NA	NA	NA	2.27122652880792	0.0330326325176454	NA	NA	NA
ARHGEF25	Up	edgeR	NA	NA	NA	2.63221505797698	0.0330584279991677	NA	NA	NA
ANGPT2	Up	edgeR	NA	NA	NA	2.43651295563585	0.0332179649510527	NA	NA	NA
MDGA1	Up	edgeR	NA	NA	NA	2.13421030599766	0.0344915548842505	NA	NA	NA
CCDC187	Up	edgeR	NA	NA	NA	2.21739482150671	0.0353771386323169	NA	NA	NA
LOC105375840	Up	edgeR	NA	NA	NA	2.51499969721125	0.0357431458491167	NA	NA	NA
FIBCD1	Up	edgeR	NA	NA	NA	2.49621377733975	0.035852927392012	NA	NA	NA
CTSE	Down	edgeR	NA	NA	NA	0.47843137403228	0.0368489569342383	NA	NA	NA
NDUFA4L2	Up	edgeR	NA	NA	NA	2.07724632089434	0.0370768270102341	NA	NA	NA
RPS6KA6	Down	edgeR limma	NA	NA	NA	0.449654344478954	0.0376174089215132	0.924621037492228	0.33322141426232	0.0225922120857247
SERPINB7	Down	edgeR	NA	NA	NA	0.256759858845589	0.0379747296914265	NA	NA	NA
HLA-DMA	Down	edgeR	NA	NA	NA	0.205853303603578	0.0382046585720046	NA	NA	NA
ABCA8	Up	edgeR	NA	NA	NA	2.35365753657873	0.0384077602514437	NA	NA	NA
LZTS1	Up	edgeR	NA	NA	NA	2.58945402861503	0.0386239127200892	NA	NA	NA
LINC01235	Down	edgeR limma	NA	NA	NA	0.414980803891877	0.0390364969507492	-0.386744	0.348910901145293	0.0289114435003721
CSTA	Up	edgeR	NA	NA	NA	2.5520224787889	0.0404843345120632	NA	NA	NA
FGD5	Down	edgeR	NA	NA	NA	0.428166780560785	0.0407895059385281	NA	NA	NA
NEIL3	Up	edgeR	NA	NA	NA	2.10125474112836	0.0410116187726587	NA	NA	NA
EIF3C	Down	edgeR	NA	NA	NA	0.496340956390782	0.041106653494467	NA	NA	NA
MPPED2	Up	edgeR	NA	NA	NA	2.20134430660419	0.0415940261427968	NA	NA	NA
LOC124902033	Up	edgeR	NA	NA	NA	2.51817338420249	0.0422055455077625	NA	NA	NA
GPR15LG	Up	edgeR	NA	NA	NA	2.06788697130052	0.0422866458999442	NA	NA	NA
EPHA7	Up	edgeR	NA	NA	NA	2.33216281520358	0.0428400728236017	NA	NA	NA
IRAG1	Up	edgeR	NA	NA	NA	2.25682494797659	0.0429591286399945	NA	NA	NA
EDNRB	Up	edgeR limma	NA	NA	NA	2.36990559323465	0.0430150787524929	3.23326784009033	3.29877457919026	0.0370994478633805
AJAP1	Down	edgeR	NA	NA	NA	0.425474788736058	0.0434551194647417	NA	NA	NA
NELL2	Up	edgeR	NA	NA	NA	3.23224810755746	0.0435801648049118	NA	NA	NA
SPOCK2	Down	edgeR	NA	NA	NA	0.445469206487805	0.0439143592787294	NA	NA	NA
C3AR1	Up	edgeR	NA	NA	NA	2.9235681306146	0.0442083945235211	NA	NA	NA
HAVCR1	Up	edgeR	NA	NA	NA	2.18860299386459	0.0446104500404676	NA	NA	NA
NCAM1	Down	edgeR limma	NA	NA	NA	0.497450277710669	0.0448575896134752	2.1258815795652	0.331335288958697	0.0120651230847534
CD226	Up	edgeR	NA	NA	NA	2.35358858577795	0.0459671539343811	NA	NA	NA
LMO7-AS1	Up	edgeR	NA	NA	NA	2.58846879621978	0.0467819045798443	NA	NA	NA
NFASC	Up	edgeR	NA	NA	NA	2.07112752243136	0.0467957794043025	NA	NA	NA
GDF7	Up	edgeR	NA	NA	NA	2.1497329305386	0.047432665903454	NA	NA	NA
LMOD1	Up	edgeR limma	NA	NA	NA	2.14797200633759	0.0486342608919103	0.838660699890801	2.44238808168731	0.0400575552181605
TNNI2	Up	edgeR	NA	NA	NA	2.88985607964465	0.0486383081298967	NA	NA	NA
EDNRA	Up	edgeR limma	NA	NA	NA	2.39890246172172	0.0488472583495555	1.70134842838235	3.40226227885406	0.0307274712274497
ELFN1	Up	edgeR	NA	NA	NA	2.87155365839641	0.0489600773311784	NA	NA	NA
KCNS3	Down	limma	NA	NA	NA	NA	NA	3.8981183706962	0.485912729192979	8.455363762358e-05
PLAC9P1	Up	limma	NA	NA	NA	NA	NA	-3.28814	5.80724631171516	3.51779092205045e-05
RASL11B	Up	limma	NA	NA	NA	NA	NA	-3.30569	5.66849381947506	6.59302259787321e-05
JCHAIN	Up	limma	NA	NA	NA	NA	NA	-2.74932	7.1211919004763	0.000147397982325472
LINC01433	Up	limma	NA	NA	NA	NA	NA	-2.78777	6.69861673832886	0.000196436242042099
FLJ16779	Up	limma	NA	NA	NA	NA	NA	-3.30812	5.64960507382956	0.000202376207601372
LOC124906348	Down	limma	NA	NA	NA	NA	NA	-3.49211	0.228597412378413	0.000209643507332781
CUZD1	Up	limma	NA	NA	NA	NA	NA	-3.45245	4.62448292821272	0.000224240220051182
PODN	Down	limma	NA	NA	NA	NA	NA	3.60780401599433	0.464500760761806	0.00040771543241173
PCOTH	Up	limma	NA	NA	NA	NA	NA	-3.49632	4.35347769038562	0.000255217217434257
FAM43B	Up	limma	NA	NA	NA	NA	NA	-2.73295	7.18621804313812	0.000272455473959469
RN7SL351P	Up	limma	NA	NA	NA	NA	NA	-3.47548	4.47813849283494	0.000270597196923774
MATK	Up	limma	NA	NA	NA	NA	NA	-3.17097	6.84147510899488	0.000355027382340644
RAMP3	Up	limma	NA	NA	NA	NA	NA	-2.88413	5.87474670449435	0.000393332520979657
MTND4LP1	Up	limma	NA	NA	NA	NA	NA	-2.86777	6.02069429080746	0.000439196493177341
NAT16	Down	limma	NA	NA	NA	NA	NA	-3.54238	0.244879102003723	0.00047016525291188
GDPD4	Down	limma	NA	NA	NA	NA	NA	-3.54238	0.244879102003723	0.00047016525291188
ASNSP3	Up	limma	NA	NA	NA	NA	NA	-3.56906	3.93442972163073	0.000487361333013785
DLEU7	Up	limma	NA	NA	NA	NA	NA	-3.60333	3.75048796212777	0.000493700309616586
LINC00924	Up	limma	NA	NA	NA	NA	NA	-3.60333	3.75048796212777	0.000493700309616586
GPR174	Up	limma	NA	NA	NA	NA	NA	-3.60333	3.74974023125649	0.000494267261577229
GNG8	Up	limma	NA	NA	NA	NA	NA	-3.62636	3.63510230712648	0.000530640754168152
RNU6-969P	Up	limma	NA	NA	NA	NA	NA	-3.62636	3.63083012781031	0.000533929685224163
NUDT11	Up	limma	NA	NA	NA	NA	NA	-2.9646	5.26160013071878	0.000547812061742461
LOC124901628	Up	limma	NA	NA	NA	NA	NA	-2.88392	5.86186251113161	0.000651037964591832
S100B	Up	limma	NA	NA	NA	NA	NA	-3.47791	4.4642448618134	0.000722083870362562
KLRC1	Up	limma	NA	NA	NA	NA	NA	-3.47791	4.46177512861781	0.000724958809463713
LOC100419572	Down	limma	NA	NA	NA	NA	NA	-2.97159	0.191507324893519	0.000730824246811995
F11-AS1	Up	limma	NA	NA	NA	NA	NA	-3.68394	3.35643236908728	0.000836112025177643
MTND1P32	Up	limma	NA	NA	NA	NA	NA	-3.68394	3.35643236908728	0.000836112025177643
SOX2	Up	limma	NA	NA	NA	NA	NA	-3.68394	3.35564579569907	0.000836887131691211
NDP-AS1	Up	limma	NA	NA	NA	NA	NA	-3.68394	3.35564579569907	0.000836887131691211
RPL18P3	Up	limma	NA	NA	NA	NA	NA	-3.68394	3.35196275497045	0.00084051848870144
SNORA80D	Up	limma	NA	NA	NA	NA	NA	-3.68394	3.35196275497045	0.00084051848870144
RNU6-558P	Up	limma	NA	NA	NA	NA	NA	-3.68394	3.35196275497045	0.00084051848870144
SNORA74B	Up	limma	NA	NA	NA	NA	NA	-3.70697	3.24926177976026	0.000850449271150058
RNU6-323P	Up	limma	NA	NA	NA	NA	NA	-3.70697	3.24926177976026	0.000850449271150058
C17orf50	Up	limma	NA	NA	NA	NA	NA	-3.01404	4.91321740605339	0.000888083331253966
SOX11	Down	limma	NA	NA	NA	NA	NA	-3.64208	0.280938068810307	0.000922270814656549
RPL23AP37	Down	limma	NA	NA	NA	NA	NA	-3.64208	0.280938068810307	0.000922270814656549
TLR8	Up	limma	NA	NA	NA	NA	NA	-3.6345	3.59548252411579	0.000948453192735575
RBAKDN	Up	limma	NA	NA	NA	NA	NA	-3.76454	3	0.00115028967290252
DIO3	Up	limma	NA	NA	NA	NA	NA	-3.76454	3	0.00115028967290252
SSTR3	Up	limma	NA	NA	NA	NA	NA	-3.76454	3	0.00115028967290252
NCBP2L	Down	limma	NA	NA	NA	NA	NA	-3.76454	0.333333333333333	0.00116095345078996
LOC105375924	Down	limma	NA	NA	NA	NA	NA	-3.76454	0.333333333333333	0.00116095345078996
GRID2	Down	limma	NA	NA	NA	NA	NA	-3.56756	0.253290013592411	0.00139034547852749
LINC01902	Down	limma	NA	NA	NA	NA	NA	-3.56756	0.253290013592411	0.00139034547852749
LINC01778	Down	limma	NA	NA	NA	NA	NA	-3.09701	0.229695804753795	0.00157984139431189
INSRR	Up	limma	NA	NA	NA	NA	NA	-3.52346	4.18505525291657	0.00189425229987849
C16orf46	Down	limma	NA	NA	NA	NA	NA	-2.65039	0.213434112950853	0.00208670893968984
ADPGK-AS1	Down	limma	NA	NA	NA	NA	NA	-3.08706	0.226075509627109	0.00240744279283098
EFCAB8	Down	limma	NA	NA	NA	NA	NA	-2.66976	0.218554348281368	0.00252738429021325
SLC46A2	Down	limma	NA	NA	NA	NA	NA	-2.75444	0.144084009880809	0.00259058634413424
RPL34P24	Up	limma	NA	NA	NA	NA	NA	-2.71037	4.31088208348582	0.00255737938988206
RNASE2	Up	limma	NA	NA	NA	NA	NA	-2.75729	4.04481854419454	0.0026216497514014
METTL24	Up	limma	NA	NA	NA	NA	NA	-2.74642	4.08576245156189	0.00273581870442284
RPL24P9	Up	limma	NA	NA	NA	NA	NA	-2.78754	3.89365258553529	0.00302209075396054
SOAT2	Up	limma	NA	NA	NA	NA	NA	-2.69066	4.44033931155111	0.00315770857330662
NXPE4	Down	limma	NA	NA	NA	NA	NA	-2.19073	0.227686751796253	0.00341039786101465
EPYC	Up	limma	NA	NA	NA	NA	NA	-2.58403	5.20998798508792	0.00352711312659402
ADGRL3	Down	limma	NA	NA	NA	NA	NA	-2.98911	0.196919211509341	0.00364147370192216
LOC339685	Down	limma	NA	NA	NA	NA	NA	-3.20681	0.266463786409199	0.00379751674281119
PCDHB18P	Up	limma	NA	NA	NA	NA	NA	-3.19548	3.81110133181699	0.00384088247044771
SIGLEC9	Up	limma	NA	NA	NA	NA	NA	-2.53934	5.48822958811853	0.0038632002009097
FLT4	Up	limma	NA	NA	NA	NA	NA	-2.73734	4.16514405733109	0.00398858528474558
BEAN1	Down	limma	NA	NA	NA	NA	NA	2.64174113685748	0.451284973059097	0.00377225864365485
IGFBP7	Up	limma	NA	NA	NA	NA	NA	6.66713816767538	2.18495272702225	0.00234703769501478
SHANK1	Down	limma	NA	NA	NA	NA	NA	0.259236482767815	0.411824186178654	0.00459088258652659
CHSY3	Up	limma	NA	NA	NA	NA	NA	-3.20334	3.74863226629843	0.00448262507019134
LINC00566	Up	limma	NA	NA	NA	NA	NA	-3.19919	3.79933628964412	0.00462725118582937
GLT1D1	Down	limma	NA	NA	NA	NA	NA	-2.25968	0.269404789674072	0.0046601036129192
FDPSP3	Down	limma	NA	NA	NA	NA	NA	-1.62206	0.314538812946437	0.00483711895352521
FOXO6-AS1	Up	limma	NA	NA	NA	NA	NA	-3.29034	3.35921118163582	0.00513652425251541
RN7SL37P	Up	limma	NA	NA	NA	NA	NA	-3.29034	3.34881292912034	0.00526292917154647
MIR1268A	Down	limma	NA	NA	NA	NA	NA	-3.22535	0.157961976894146	0.00531059063015625
SNX20	Up	limma	NA	NA	NA	NA	NA	-2.83675	3.60282305641034	0.00557816743580945
KRTAP5-7	Up	limma	NA	NA	NA	NA	NA	-3.2982	3.32346361411669	0.00572259660102667
ANAPC1P2	Down	limma	NA	NA	NA	NA	NA	-0.664164	0.408732090913472	0.00604596330271319
VAMP5	Down	limma	NA	NA	NA	NA	NA	2.76206684719983	0.439837295161358	0.00506752737057329
LOC124900314	Up	limma	NA	NA	NA	NA	NA	-3.2982	3.30684753749489	0.00594786079491297
BIN2	Up	limma	NA	NA	NA	NA	NA	-2.24596	3.67444001891216	0.00602854218747289
CYP3A4	Down	limma	NA	NA	NA	NA	NA	-1.29393	0.326226661156079	0.00633595350263631
SMIM44	Down	limma	NA	NA	NA	NA	NA	0.722752293309453	0.479159766232199	0.00641979410694472
RBMS3-AS2	Down	limma	NA	NA	NA	NA	NA	-3.15437	0.248323187267634	0.00625183651976746
LINC01250	Down	limma	NA	NA	NA	NA	NA	-1.93685	0.372303585328822	0.00629917745614624
CABP7	Up	limma	NA	NA	NA	NA	NA	-1.9447	2.57412425607186	0.00639107309037647
ACE2	Down	limma	NA	NA	NA	NA	NA	-1.06424	0.318921630030511	0.00660310432573387
MIR135B	Up	limma	NA	NA	NA	NA	NA	-2.97241	4.15043686444252	0.00648047121833715
FKBP10	Up	limma	NA	NA	NA	NA	NA	5.28664848380617	2.0280417975223	0.00374421033232199
TGFBI	Up	limma	NA	NA	NA	NA	NA	6.62779869568108	2.0183403942393	0.00334041276611831
DEFB4A	Down	limma	NA	NA	NA	NA	NA	-2.76023	0.181321581466654	0.00688350606468718
RN7SL689P	Down	limma	NA	NA	NA	NA	NA	-0.20264	0.406159924758043	0.0071717299751048
NT5C1B	Down	limma	NA	NA	NA	NA	NA	-2.41212	0.238648128902964	0.00691437952375234
C14orf132	Up	limma	NA	NA	NA	NA	NA	4.26771571497254	2.18266298019439	0.0044943261840954
DUTP6	Up	limma	NA	NA	NA	NA	NA	-2.54753	4.11882095157953	0.00705522338795495
RNU6-322P	Down	limma	NA	NA	NA	NA	NA	-1.3228	0.326211536941083	0.00724359598744401
KCNE1	Up	limma	NA	NA	NA	NA	NA	-3.34764	3.09099852886352	0.0071369405007925
HHIP	Up	limma	NA	NA	NA	NA	NA	-2.83596	3.60956145515197	0.00711779220604409
PROK1	Up	limma	NA	NA	NA	NA	NA	-2.49766	5.72630191592005	0.00729093910445718
MSL3P1	Up	limma	NA	NA	NA	NA	NA	-2.8089	3.76234931997697	0.00770855279463439
KRT36	Up	limma	NA	NA	NA	NA	NA	-3.24552	3.56385472298251	0.00777132407475704
RNU6-125P	Up	limma	NA	NA	NA	NA	NA	-2.44958	4.36433505532087	0.00781939163677966
PIK3R6	Up	limma	NA	NA	NA	NA	NA	-2.54182	4.16151337033606	0.00794050774390782
PSMC1P12	Down	limma	NA	NA	NA	NA	NA	-3.58962	0.261324955139226	0.00805222827056344
ANOS1	Up	limma	NA	NA	NA	NA	NA	-2.90725	3.27823254923399	0.00801866083270917
RASGRP4	Up	limma	NA	NA	NA	NA	NA	-2.80088	3.80286775923958	0.00807809010887554
NEGR1	Down	limma	NA	NA	NA	NA	NA	-3.54206	0.244498003322128	0.00814677105693605
CCRL2	Down	limma	NA	NA	NA	NA	NA	-0.0434039	0.410504339118805	0.0083385775105016
LINC02003	Down	limma	NA	NA	NA	NA	NA	-2.42895	0.225647972261196	0.00827359649498437
CRP	Up	limma	NA	NA	NA	NA	NA	-2.54124	4.37411174595916	0.00829877002115894
CLEC18A	Up	limma	NA	NA	NA	NA	NA	-2.77503	3.92147935694489	0.00859728194137617
DSCR9	Up	limma	NA	NA	NA	NA	NA	-2.92242	3.21103387504372	0.00878561202653084
ZNF365	Up	limma	NA	NA	NA	NA	NA	-2.79812	3.83608581819986	0.00899357848328662
PF4V1	Up	limma	NA	NA	NA	NA	NA	-3.31602	3.23879008005895	0.00905797089040783
MIR205	Up	limma	NA	NA	NA	NA	NA	-3.63714	3.57740545961148	0.00910394283300884
XCL1	Up	limma	NA	NA	NA	NA	NA	-3.54818	4.04166825890118	0.00918204606505399
SYT9	Up	limma	NA	NA	NA	NA	NA	-3.27979	3.39950390797465	0.00924293055897606
ATP6V0CP4	Down	limma	NA	NA	NA	NA	NA	-3.23322	0.277418610203787	0.00925138903953286
LOC101927189	Down	limma	NA	NA	NA	NA	NA	-2.00714	0.274068375833972	0.00928698799780384
EVI2B	Up	limma	NA	NA	NA	NA	NA	-2.54865	3.12802165666634	0.00945952358639718
SAA4	Down	limma	NA	NA	NA	NA	NA	-2.20745	0.277069228366993	0.00956057293121975
KCNK12	Up	limma	NA	NA	NA	NA	NA	-2.61867	3.79936612778124	0.00954164546252668
SYN2	Down	limma	NA	NA	NA	NA	NA	-3.36336	0.329006733527906	0.00958720576226548
IL21R	Up	limma	NA	NA	NA	NA	NA	-3.67141	3.41466048385555	0.00994414967443238
SLC22A18	Down	limma	NA	NA	NA	NA	NA	1.65170477195299	0.4358448948618	0.00894815326693937
MTCO1P28	Up	limma	NA	NA	NA	NA	NA	-3.37094	2.99481217271057	0.0100772442298756
SYNDIG1L	Up	limma	NA	NA	NA	NA	NA	-2.37376	4.08337148317714	0.0101951040718594
PLA2G2D	Down	limma	NA	NA	NA	NA	NA	-3.3746	0.336516015512651	0.0102314322580675
LCN1	Up	limma	NA	NA	NA	NA	NA	-3.33339	3.16581377247548	0.0103451816081575
LINC01356	Up	limma	NA	NA	NA	NA	NA	-2.9492	3.10717273474812	0.0103653710694027
PLA2G4B	Down	limma	NA	NA	NA	NA	NA	0.315552541737825	0.450685233508771	0.0104462530200459
WDR81	Down	limma	NA	NA	NA	NA	NA	0.247502331491197	0.359532712356809	0.0105009993055135
KRT81	Up	limma	NA	NA	NA	NA	NA	-2.94659	4.18288203009024	0.0105786411056924
RPSAP61	Down	limma	NA	NA	NA	NA	NA	-2.97341	0.332536471447767	0.010600453251949
SEPTIN3	Down	limma	NA	NA	NA	NA	NA	1.29514782018607	0.455185719970685	0.00983748811328144
FBN1-DT	Down	limma	NA	NA	NA	NA	NA	-2.88327	0.293479587732117	0.0106944559593358
FLJ33534	Down	limma	NA	NA	NA	NA	NA	-2.82907	0.274266083395516	0.0107596626146661
GPR18	Up	limma	NA	NA	NA	NA	NA	-2.66719	3.66523962080486	0.0107538143841334
ARRDC5	Down	limma	NA	NA	NA	NA	NA	-2.82907	0.274585517161703	0.010817748250179
LOC389602	Down	limma	NA	NA	NA	NA	NA	0.883926606682522	0.434434183341171	0.0104056056436268
LOC124902477	Down	limma	NA	NA	NA	NA	NA	-1.28058	0.39796195506786	0.0110455769237858
HSF2BP	Down	limma	NA	NA	NA	NA	NA	-0.676937	0.400846720306793	0.0111124555637539
MIR6867	Down	limma	NA	NA	NA	NA	NA	-3.38611	0.343036095901176	0.0110381013487184
SCGB1A1	Up	limma	NA	NA	NA	NA	NA	-3.3788	2.95855879168286	0.0111146712863619
ARHGAP27	Down	limma	NA	NA	NA	NA	NA	-3.3937	0.346006629349715	0.0112084814436603
AMPH	Up	limma	NA	NA	NA	NA	NA	-1.99303	5.14978095542207	0.0114005583922947
TNFAIP8L2	Up	limma	NA	NA	NA	NA	NA	-2.97003	3.01899718644631	0.0113777393035441
UBE2Q2P2	Up	limma	NA	NA	NA	NA	NA	-3.04761	3.57148307692988	0.0114403869316086
CST7	Up	limma	NA	NA	NA	NA	NA	-2.68508	3.5826761681342	0.0115519215985259
LOC100419679	Up	limma	NA	NA	NA	NA	NA	-3.40521	2.8323002318672	0.01212465233721
POU1F1	Up	limma	NA	NA	NA	NA	NA	-3.40521	2.8323002318672	0.01212465233721
ARL17A	Down	limma	NA	NA	NA	NA	NA	-2.20907	0.20379964871984	0.0121890376662409
POU4F1	Up	limma	NA	NA	NA	NA	NA	-2.46367	3.91808602677049	0.0123260936666051
LINGO2	Up	limma	NA	NA	NA	NA	NA	-2.53777	3.16316707961285	0.0123302699925742
KCNK2	Up	limma	NA	NA	NA	NA	NA	-3.51932	4.21199581450129	0.0124786951414122
DDX10P1	Down	limma	NA	NA	NA	NA	NA	-2.87855	0.292063663744849	0.0125635537992724
ASS1P1	Down	limma	NA	NA	NA	NA	NA	0.822345725669022	0.4759245966765	0.011911476830839
GATAD2B	Down	limma	NA	NA	NA	NA	NA	-0.434955	0.406814285543627	0.0126612281580279
LOC124900537	Up	limma	NA	NA	NA	NA	NA	-3.05242	3.71634855514954	0.0127808290097361
HNRNPCP3	Up	limma	NA	NA	NA	NA	NA	-3.42824	2.76646273095105	0.0128040715458484
LINC01781	Down	limma	NA	NA	NA	NA	NA	-2.87855	0.293314850951493	0.012795564141863
FOXD4L1	Up	limma	NA	NA	NA	NA	NA	-3.42824	2.76581567434569	0.0128187518602092
KCNMB1	Up	limma	NA	NA	NA	NA	NA	-2.7164	3.42301067768433	0.01281578552887
KRT18P13	Up	limma	NA	NA	NA	NA	NA	-3.42824	2.76321142634954	0.0128779892506883
GNGT1	Up	limma	NA	NA	NA	NA	NA	-3.68174	3.3695956063011	0.0133073362371197
LOC107984365	Down	limma	NA	NA	NA	NA	NA	-3.63418	0.277658098496582	0.0135218267382913
LOC102724178	Down	limma	NA	NA	NA	NA	NA	-0.299489	0.471059099672349	0.0134845880981525
LOC101929290	Down	limma	NA	NA	NA	NA	NA	-1.00616	0.452010879999064	0.0137167276437042
EYA1	Up	limma	NA	NA	NA	NA	NA	-3.64176	3.54760246451547	0.0140977408856364
LGALS9C	Down	limma	NA	NA	NA	NA	NA	-1.61588	0.289401581325404	0.0141715350265244
MIR6740	Down	limma	NA	NA	NA	NA	NA	-3.71966	0.312729756993219	0.0141722999282564
HSD17B2	Down	limma	NA	NA	NA	NA	NA	1.13181637082924	0.481397573256549	0.0128279401533047
RPL7AP8	Down	limma	NA	NA	NA	NA	NA	-3.74808	0.32473792477969	0.0142282346745598
RNASEH1P2	Down	limma	NA	NA	NA	NA	NA	-2.75811	0.310467086809227	0.0142077172030479
TAT-AS1	Up	limma	NA	NA	NA	NA	NA	-1.84708	2.68262708398771	0.0142496163543466
MS4A6A	Up	limma	NA	NA	NA	NA	NA	-2.52829	4.87580114587369	0.0143140075931176
EBAG9P1	Down	limma	NA	NA	NA	NA	NA	-2.16132	0.300285754116387	0.0143476255683365
BTLA	Up	limma	NA	NA	NA	NA	NA	-2.48283	4.19145695755462	0.0143420290343821
TRPC4	Up	limma	NA	NA	NA	NA	NA	-2.35053	2.36592257341406	0.0144471807423676
LEFTY3P	Up	limma	NA	NA	NA	NA	NA	-3.75201	3.06382288386907	0.0145372738802579
ARHGEF2-AS1	Down	limma	NA	NA	NA	NA	NA	-2.50373	0.274505258803125	0.0146378250012736
CFAP206	Down	limma	NA	NA	NA	NA	NA	-1.65106	0.397501565734221	0.0146762789421452
LINC01275	Up	limma	NA	NA	NA	NA	NA	-3.76718	2.99812098857428	0.0146803983537203
KCNH5	Down	limma	NA	NA	NA	NA	NA	-3.56986	0.253963356929796	0.0147434673573328
ORM2	Down	limma	NA	NA	NA	NA	NA	-2.94011	0.318387794047976	0.0148131157345168
MTND4P15	Up	limma	NA	NA	NA	NA	NA	-3.12547	3.26048016279662	0.0148356742096287
SIGLEC17P	Up	limma	NA	NA	NA	NA	NA	-3.75201	3.04984104433838	0.0148911590337001
BTBD18	Up	limma	NA	NA	NA	NA	NA	-1.87111	2.50113452658681	0.0150518779097788
HOXC10	Up	limma	NA	NA	NA	NA	NA	-3.76718	2.98545992418082	0.0151732109913023
C16orf54	Up	limma	NA	NA	NA	NA	NA	-3.80145	2.86078721297161	0.015356409429475
CHST8	Up	limma	NA	NA	NA	NA	NA	-3.80145	2.86078721297161	0.015356409429475
RPS3AP18	Up	limma	NA	NA	NA	NA	NA	-3.68055	3.36583755856978	0.0155794078290576
HOXC6	Up	limma	NA	NA	NA	NA	NA	-2.84517	3.56272237862507	0.015559400688654
ABI3	Up	limma	NA	NA	NA	NA	NA	-2.84922	3.56066937621329	0.0155674305544101
MIR4256	Down	limma	NA	NA	NA	NA	NA	-3.78235	0.342959351302547	0.0156318116011432
ACOXL-AS1	Down	limma	NA	NA	NA	NA	NA	-0.541967	0.3845114382253	0.0155699344057167
MRRFP1	Down	limma	NA	NA	NA	NA	NA	-1.76587	0.400594475359996	0.0156772213646507
SCN2A	Up	limma	NA	NA	NA	NA	NA	-3.80145	2.85337297958006	0.0156873774323224
LOC100421569	Up	limma	NA	NA	NA	NA	NA	-2.64565	4.69804324940449	0.0156735638860293
RN7SL113P	Up	limma	NA	NA	NA	NA	NA	-3.01947	2.80610662235115	0.015701392001001
RNA5SP465	Up	limma	NA	NA	NA	NA	NA	-3.80145	2.84931891527558	0.0157536155005873
IGLC3	Up	limma	NA	NA	NA	NA	NA	-3.80145	2.84839506194031	0.0157687390438813
NPIPB7	Up	limma	NA	NA	NA	NA	NA	-3.80145	2.84675677345133	0.0158699207009021
GPR82	Up	limma	NA	NA	NA	NA	NA	-2.96136	3.04808419630329	0.0158901009062645
PM20D1	Down	limma	NA	NA	NA	NA	NA	0.457063707595036	0.472054058139529	0.01511502053626
GPR171	Up	limma	NA	NA	NA	NA	NA	-3.80145	2.8435663277511	0.0159887709684724
ARL11	Up	limma	NA	NA	NA	NA	NA	-3.77504	2.95712602394701	0.0160490789014117
HAL	Down	limma	NA	NA	NA	NA	NA	3.75968291834345	0.496660902452324	0.00966253594062877
IFITM5	Down	limma	NA	NA	NA	NA	NA	-1.94064	0.301191470131705	0.0161572093970839
POM121L2	Up	limma	NA	NA	NA	NA	NA	-2.5284	4.89963050677192	0.0161838343938076
RPL36P7	Up	limma	NA	NA	NA	NA	NA	-3.36492	3.02973611673219	0.0162188858341638
TM4SF19	Up	limma	NA	NA	NA	NA	NA	-3.82448	2.76928883421154	0.0162743018470075
GGTA2P	Up	limma	NA	NA	NA	NA	NA	-2.95615	3.07739375512039	0.0162662482901083
CCDC62	Down	limma	NA	NA	NA	NA	NA	-0.59717	0.404194699210599	0.0162125657927567
HNRNPA1P21	Down	limma	NA	NA	NA	NA	NA	-2.1045	0.310950838603992	0.0163479781358641
ACP7	Up	limma	NA	NA	NA	NA	NA	-3.39096	2.91435651299539	0.0163776747589523
CDX2	Up	limma	NA	NA	NA	NA	NA	-3.39663	2.88534526598234	0.0164974390375473
DOCK11	Down	limma	NA	NA	NA	NA	NA	0.88592659748069	0.495182180716203	0.0150289632398172
ELL3	Down	limma	NA	NA	NA	NA	NA	-1.82126	0.291879808593859	0.0165709044888473
HDX	Down	limma	NA	NA	NA	NA	NA	1.68051576916369	0.446062879737847	0.0140205423226237
H2AC21	Up	limma	NA	NA	NA	NA	NA	-3.82448	2.75290498475012	0.0169465392179354
KCNMB2	Up	limma	NA	NA	NA	NA	NA	-3.82448	2.75290498475012	0.0169465392179354
ARHGAP26-AS1	Down	limma	NA	NA	NA	NA	NA	-3.40988	0.354462941521486	0.0170939900248163
ARL14EPL	Down	limma	NA	NA	NA	NA	NA	-0.985174	0.387754832006414	0.0171378353680828
CDC14C	Down	limma	NA	NA	NA	NA	NA	-2.29367	0.258569038043633	0.0173752148546714
DLG3-AS1	Down	limma	NA	NA	NA	NA	NA	-1.62113	0.406047469817328	0.0174629462184025
SMIM33	Down	limma	NA	NA	NA	NA	NA	-0.942889	0.415603841972243	0.0176086085105364
CPZ	Up	limma	NA	NA	NA	NA	NA	-2.96547	3.03098	0.0177297215051848
MAP3K20-AS1	Down	limma	NA	NA	NA	NA	NA	-1.92328	0.424080964871005	0.0179641790172712
SORCS1	Up	limma	NA	NA	NA	NA	NA	-2.9668	3.01150838004446	0.0180370508959515
MYO16-AS1	Up	limma	NA	NA	NA	NA	NA	-2.71037	3.45398646346752	0.0180470700728156
SNORA53	Down	limma	NA	NA	NA	NA	NA	-2.42789	0.339145334662231	0.0180541892886177
P2RY14	Up	limma	NA	NA	NA	NA	NA	-2.6682	4.58065098023621	0.0180678948507998
FAM149B1P1	Down	limma	NA	NA	NA	NA	NA	-0.534323	0.45302903970512	0.0178624937975647
C11orf21	Up	limma	NA	NA	NA	NA	NA	-2.80979	3.75096336228756	0.0180803191763288
TMEM249	Up	limma	NA	NA	NA	NA	NA	-2.79238	3.06434439730428	0.0184531948605305
FCRLA	Down	limma	NA	NA	NA	NA	NA	-2.94691	0.321474468815466	0.0186139528972677
HNRNPD-DT	Up	limma	NA	NA	NA	NA	NA	-2.41447	2.90459655774591	0.0186454311587068
RPL31P30	Up	limma	NA	NA	NA	NA	NA	-3.48582	2.56231492274329	0.0186765491546803
KRT8P36	Down	limma	NA	NA	NA	NA	NA	-1.5703	0.363552791346492	0.0187047719594256
RNU2-51P	Down	limma	NA	NA	NA	NA	NA	-3.4743	0.386204001748541	0.0187316364515354
RN7SL403P	Up	limma	NA	NA	NA	NA	NA	-2.94337	3.12503282764966	0.0187699901833029
PPM1AP1	Down	limma	NA	NA	NA	NA	NA	-2.09834	0.334957655469711	0.0188125972235257
MYH1	Down	limma	NA	NA	NA	NA	NA	-2.63415	0.301036457629769	0.0191391790380415
RNVU1-15	Up	limma	NA	NA	NA	NA	NA	-3.48582	2.55098185791972	0.0192288571975418
ICAM2	Down	limma	NA	NA	NA	NA	NA	1.10131568896276	0.435373566545037	0.0169684182794431
SNX2P1	Up	limma	NA	NA	NA	NA	NA	-3.48582	2.54950430525838	0.0193941788075524
HMGN1P17	Up	limma	NA	NA	NA	NA	NA	-3.48582	2.54890683389023	0.0194138886057987
KCTD16	Down	limma	NA	NA	NA	NA	NA	-3.48582	0.392303567585978	0.0194410937512309
NOMO3	Down	limma	NA	NA	NA	NA	NA	-3.48582	0.392303567585978	0.0194410937512309
APOBEC3D	Down	limma	NA	NA	NA	NA	NA	-0.615978	0.356110461685178	0.0193145593950879
VWA8-AS1	Down	limma	NA	NA	NA	NA	NA	-3.48582	0.393042072854367	0.0197165548827271
HRG	Down	limma	NA	NA	NA	NA	NA	-1.79939	0.393833195746436	0.0197466434908432
LOC101929563	Down	limma	NA	NA	NA	NA	NA	-3.48582	0.393639515422182	0.0199410043346739
ACTG1P24	Up	limma	NA	NA	NA	NA	NA	-3.06891	2.63631360891761	0.0199710772183003
CLEC5A	Up	limma	NA	NA	NA	NA	NA	-3.17218	3.14800017486141	0.0202260839731267
LOC101929130	Down	limma	NA	NA	NA	NA	NA	-2.75623	0.228235176721637	0.020341564284565
LRRC55	Down	limma	NA	NA	NA	NA	NA	-1.81484	0.325400028630598	0.0203844099364954
LOC100420027	Down	limma	NA	NA	NA	NA	NA	-3.8402	0.368594339577124	0.0203885665332938
UPK3A	Up	limma	NA	NA	NA	NA	NA	-3.50885	2.48050043339414	0.0205571132048777
UBE2D3P3	Down	limma	NA	NA	NA	NA	NA	-3.87054	0.385294632991068	0.0205863229140423
CST5	Down	limma	NA	NA	NA	NA	NA	-3.87054	0.385294632991068	0.0205863229140423
ERVV-2	Down	limma	NA	NA	NA	NA	NA	-2.792	0.240350643678265	0.0206599729450032
FCRL5	Down	limma	NA	NA	NA	NA	NA	-3.8402	0.369183503215605	0.0206388402498941
RPL37P14	Up	limma	NA	NA	NA	NA	NA	-3.88206	2.55851718215917	0.0206394469696469
HOXC8	Up	limma	NA	NA	NA	NA	NA	-3.88206	2.55851718215917	0.0206394469696469
EXD1	Up	limma	NA	NA	NA	NA	NA	-3.88206	2.55851718215917	0.0206394469696469
RGS1	Up	limma	NA	NA	NA	NA	NA	-3.88206	2.55757872949526	0.0206571992456129
H3C7	Up	limma	NA	NA	NA	NA	NA	-3.88206	2.55757872949526	0.0206571992456129
SEPTIN7P3	Up	limma	NA	NA	NA	NA	NA	-3.88206	2.55757872949526	0.0206571992456129
SGO1-AS1	Down	limma	NA	NA	NA	NA	NA	-3.0256	0.36009192254558	0.0207523878664353
TRGC1	Up	limma	NA	NA	NA	NA	NA	-3.81178	2.81928146523523	0.020748167665267
DCAF8L2	Up	limma	NA	NA	NA	NA	NA	-3.81178	2.81928146523523	0.020748167665267
SLC35D3	Down	limma	NA	NA	NA	NA	NA	-3.88206	0.391288084592582	0.0207537554480257
SCRT1	Down	limma	NA	NA	NA	NA	NA	-3.88206	0.391288084592582	0.0207537554480257
FLJ30679	Down	limma	NA	NA	NA	NA	NA	-3.8402	0.369538339681209	0.0207904165525554
BPIFA1	Down	limma	NA	NA	NA	NA	NA	-3.8402	0.369538339681209	0.0207904165525554
LOC124900394	Down	limma	NA	NA	NA	NA	NA	-3.86296	0.382205181717076	0.0208044551035356
GPR85	Up	limma	NA	NA	NA	NA	NA	-3.83262	2.73305833775979	0.0208524664412633
LOC101928228	Up	limma	NA	NA	NA	NA	NA	-3.83262	2.73305833775979	0.0208524664412633
AGTR2	Up	limma	NA	NA	NA	NA	NA	-3.83262	2.73305833775979	0.0208524664412633
SATB2-AS1	Down	limma	NA	NA	NA	NA	NA	-1.92185	0.342143013252015	0.0209794675711136
RPL34P1	Down	limma	NA	NA	NA	NA	NA	-3.86296	0.38258817963114	0.0209664162681398
CCNB2P1	Down	limma	NA	NA	NA	NA	NA	-3.86296	0.38258817963114	0.0209664162681398
RIMS4	Up	limma	NA	NA	NA	NA	NA	-3.84779	2.67037103551247	0.0209862350023027
C12orf54	Up	limma	NA	NA	NA	NA	NA	-3.83262	2.7303487325266	0.0210093526954003
MIR7107	Down	limma	NA	NA	NA	NA	NA	-3.87054	0.386317281761446	0.021015977460503
PPP1R10	Down	limma	NA	NA	NA	NA	NA	-3.88206	0.391918256159646	0.0210174465744689
CSNK1A1L	Up	limma	NA	NA	NA	NA	NA	-3.50885	2.4728221814247	0.0210497261176257
PRKX-AS1	Up	limma	NA	NA	NA	NA	NA	-3.84779	2.66823911591584	0.0211146723561507
SGSM1	Down	limma	NA	NA	NA	NA	NA	-0.324004	0.37696422313669	0.0205825930222812
RPL21P13	Up	limma	NA	NA	NA	NA	NA	-3.83262	2.72230928834252	0.0211287720279884
NUTM2A	Down	limma	NA	NA	NA	NA	NA	-3.01864	0.282336554992142	0.0211776609745857
LINC01783	Up	limma	NA	NA	NA	NA	NA	-3.88206	2.55000508818902	0.0211438283805812
HOXD13	Up	limma	NA	NA	NA	NA	NA	-3.88206	2.55000508818902	0.0211438283805812
LOC124900964	Up	limma	NA	NA	NA	NA	NA	-3.88206	2.55000508818902	0.0211438283805812
GIMAP7	Up	limma	NA	NA	NA	NA	NA	-3.81178	2.81188238682736	0.0211570164122458
COL25A1-DT	Up	limma	NA	NA	NA	NA	NA	-3.88206	2.54590053602738	0.0212233490170148
RANBP3L	Up	limma	NA	NA	NA	NA	NA	-3.88206	2.54590053602738	0.0212233490170148
RN7SKP53	Up	limma	NA	NA	NA	NA	NA	-3.88206	2.54590053602738	0.0212233490170148
CLEC10A	Up	limma	NA	NA	NA	NA	NA	-3.88206	2.54840681216059	0.0212904629646151
IGFL2	Up	limma	NA	NA	NA	NA	NA	-3.88206	2.54840681216059	0.0212904629646151
FAM83C-AS1	Up	limma	NA	NA	NA	NA	NA	-3.90509	2.47645867358436	0.0213536367255008
EIF3IP1	Down	limma	NA	NA	NA	NA	NA	-1.27585	0.484672095041123	0.0213352585433539
RPS26P22	Up	limma	NA	NA	NA	NA	NA	-3.88206	2.5433715929865	0.0213887574525173
RPL21P98	Up	limma	NA	NA	NA	NA	NA	-3.88206	2.5433715929865	0.0213887574525173
LINC01684	Up	limma	NA	NA	NA	NA	NA	-3.88206	2.5433715929865	0.0213887574525173
GZMH	Up	limma	NA	NA	NA	NA	NA	-3.81178	2.80696017128452	0.0214327109030948
CER1	Up	limma	NA	NA	NA	NA	NA	-3.88206	2.54517601941483	0.0214590711278134
CD28	Up	limma	NA	NA	NA	NA	NA	-3.88206	2.54107924024344	0.0215396189803647
GALNT13	Up	limma	NA	NA	NA	NA	NA	-2.70164	2.5127093925422	0.0216438195851371
TMLHE-AS1	Down	limma	NA	NA	NA	NA	NA	-3.81178	0.356905512373185	0.0216364676478251
CPVL	Up	limma	NA	NA	NA	NA	NA	5.01701341786079	2.03857629368037	0.00987445885515563
LOC105372988	Down	limma	NA	NA	NA	NA	NA	-2.43238	0.473559382779242	0.0217304897838292
KCNIP1-AS1	Up	limma	NA	NA	NA	NA	NA	-3.79287	2.87818607544767	0.0216843272794156
MAGEL2	Up	limma	NA	NA	NA	NA	NA	-3.79287	2.87818607544767	0.0216843272794156
TMEM272	Down	limma	NA	NA	NA	NA	NA	-1.61481	0.383906855587552	0.0216899553836211
ADORA3	Up	limma	NA	NA	NA	NA	NA	-3.7872	2.91139380971358	0.0217034369961295
MIR4260	Down	limma	NA	NA	NA	NA	NA	-3.88206	0.393576447086373	0.0217205245942517
NTAN1P3	Down	limma	NA	NA	NA	NA	NA	-3.88206	0.393576447086373	0.0217205245942517
RDH8	Down	limma	NA	NA	NA	NA	NA	-3.88206	0.393576447086373	0.0217205245942517
PDE6G	Down	limma	NA	NA	NA	NA	NA	-1.95076	0.433766442003641	0.0219014742100767
MLC1	Up	limma	NA	NA	NA	NA	NA	-3.79287	2.87343899143382	0.0219445021320132
LOC283194	Down	limma	NA	NA	NA	NA	NA	-3.76568	0.332278741810502	0.0219849168347805
CXCR2	Up	limma	NA	NA	NA	NA	NA	-3.90509	2.46620320724417	0.022063951370036
EEF1D	Up	limma	NA	NA	NA	NA	NA	-3.90509	2.46620320724417	0.022063951370036
LOC107984807	Up	limma	NA	NA	NA	NA	NA	-3.90509	2.46620320724417	0.022063951370036
TMPRSS11A	Up	limma	NA	NA	NA	NA	NA	-3.76116	3.02388390685808	0.0221835786461321
LY9	Up	limma	NA	NA	NA	NA	NA	-3.90509	2.46397234919203	0.0222210464717032
LOC646870	Up	limma	NA	NA	NA	NA	NA	-3.90509	2.46397234919203	0.0222210464717032
APOBEC4	Up	limma	NA	NA	NA	NA	NA	-3.90509	2.46397234919203	0.0222210464717032
RPS29P14	Up	limma	NA	NA	NA	NA	NA	-3.50885	2.45427264947589	0.0222803598558078
SLC31A2	Down	limma	NA	NA	NA	NA	NA	-1.082	0.415799207356592	0.0223322280350359
TRIM61	Down	limma	NA	NA	NA	NA	NA	-2.21442	0.300543582051199	0.0227046067169294
RHCG	Down	limma	NA	NA	NA	NA	NA	0.919001105679068	0.237027275816691	0.0201302299282024
GIMAP6	Up	limma	NA	NA	NA	NA	NA	-2.31227	3.07297496212123	0.0231093401360009
PDPK2P	Down	limma	NA	NA	NA	NA	NA	-1.21023	0.390301511293244	0.0232812752204327
C8orf74	Down	limma	NA	NA	NA	NA	NA	0.52975257493503	0.484709010152863	0.0213791405045109
SSTR1	Down	limma	NA	NA	NA	NA	NA	1.27925092666065	0.2242730180645	0.0201558882869377
CDX1	Up	limma	NA	NA	NA	NA	NA	-3.05948	3.67890130226692	0.0237859996777866
UGT2B17	Down	limma	NA	NA	NA	NA	NA	-3.72158	0.312540212438459	0.0237808352490436
DDIT4L	Down	limma	NA	NA	NA	NA	NA	4.88103555379632	0.413936924289103	0.0110613547639763
HTR3B	Down	limma	NA	NA	NA	NA	NA	-2.71598	0.293473936367633	0.02433168005403
ZNF603P	Down	limma	NA	NA	NA	NA	NA	-3.17839	0.321217969798221	0.0243823275768756
NT5DC1P2	Down	limma	NA	NA	NA	NA	NA	-1.39919	0.432630766762113	0.0244125760289053
GATD3	Down	limma	NA	NA	NA	NA	NA	-1.30596	0.134296739531915	0.0244402912255929
WBP11P1	Down	limma	NA	NA	NA	NA	NA	-2.50858	0.285654585729572	0.0251189551891118
H3Y1	Up	limma	NA	NA	NA	NA	NA	-3.69684	3.30518010197879	0.0250470814352792
PDE11A	Down	limma	NA	NA	NA	NA	NA	-0.206487	0.406766199291539	0.024074205399934
RPL21P48	Up	limma	NA	NA	NA	NA	NA	-2.95977	3.03683119069378	0.0254344764676377
GIMAP8	Up	limma	NA	NA	NA	NA	NA	-2.93841	3.1321750646801	0.0254877576369615
LYZL4	Up	limma	NA	NA	NA	NA	NA	-3.96266	2.28704582502101	0.0255816348872257
RNU7-19P	Up	limma	NA	NA	NA	NA	NA	-3.96266	2.28704582502101	0.0255816348872257
TIFAB	Up	limma	NA	NA	NA	NA	NA	-3.96266	2.28704582502101	0.0255816348872257
HOXA-AS3	Up	limma	NA	NA	NA	NA	NA	-3.96266	2.28704582502101	0.0255816348872257
MNX1-AS1	Up	limma	NA	NA	NA	NA	NA	-3.96266	2.28704582502101	0.0255816348872257
RNU4-52P	Up	limma	NA	NA	NA	NA	NA	-3.96266	2.28704582502101	0.0255816348872257
MIR223HG	Up	limma	NA	NA	NA	NA	NA	-3.96266	2.28704582502101	0.0255816348872257
RPL36AP54	Up	limma	NA	NA	NA	NA	NA	-3.96266	2.28704582502101	0.0255816348872257
RNU4-39P	Up	limma	NA	NA	NA	NA	NA	-3.96266	2.28704582502101	0.0255816348872257
DPEP2	Up	limma	NA	NA	NA	NA	NA	-3.96266	2.28704582502101	0.0255816348872257
CCDC178	Up	limma	NA	NA	NA	NA	NA	-3.96266	2.28704582502101	0.0255816348872257
SNORD105	Up	limma	NA	NA	NA	NA	NA	-3.96266	2.28704582502101	0.0255816348872257
NXNL1	Up	limma	NA	NA	NA	NA	NA	-3.96266	2.28704582502101	0.0255816348872257
ZSCAN4	Up	limma	NA	NA	NA	NA	NA	-3.96266	2.28704582502101	0.0255816348872257
RPL21P14	Down	limma	NA	NA	NA	NA	NA	-2.88084	0.345192784153637	0.0258329586311598
TMEM274P	Down	limma	NA	NA	NA	NA	NA	-3.96266	0.437433686459567	0.0257174243368712
AIM2	Down	limma	NA	NA	NA	NA	NA	-3.96266	0.437433686459567	0.0257174243368712
RPL31P39	Down	limma	NA	NA	NA	NA	NA	-3.96266	0.437433686459567	0.0257174243368712
MYOM2	Down	limma	NA	NA	NA	NA	NA	-3.96266	0.437433686459567	0.0257174243368712
GGTLC3	Down	limma	NA	NA	NA	NA	NA	-3.96266	0.437433686459567	0.0257174243368712
EMCN	Up	limma	NA	NA	NA	NA	NA	-3.07705	2.60312730465054	0.0261127508243468
CCDC141	Down	limma	NA	NA	NA	NA	NA	-3.96266	0.438247814854412	0.0260890788231114
EIF4BP8	Down	limma	NA	NA	NA	NA	NA	-3.96266	0.438247814854412	0.0260890788231114
DCXR-DT	Down	limma	NA	NA	NA	NA	NA	-3.96266	0.438247814854412	0.0260890788231114
RPL21P127	Down	limma	NA	NA	NA	NA	NA	-3.96266	0.438247814854412	0.0260890788231114
C3P1	Down	limma	NA	NA	NA	NA	NA	-3.96266	0.438247814854412	0.0260890788231114
EVPLL	Down	limma	NA	NA	NA	NA	NA	-1.75276	0.446833015629132	0.0262503018812252
RN7SL614P	Up	limma	NA	NA	NA	NA	NA	-3.96266	2.27944687640466	0.0262477325714071
MIR3972	Up	limma	NA	NA	NA	NA	NA	-3.96266	2.27944687640466	0.0262477325714071
RPL19P3	Up	limma	NA	NA	NA	NA	NA	-3.96266	2.27944687640466	0.0262477325714071
LINC01878	Up	limma	NA	NA	NA	NA	NA	-3.96266	2.27944687640466	0.0262477325714071
IL13	Up	limma	NA	NA	NA	NA	NA	-3.96266	2.27944687640466	0.0262477325714071
PRSS55	Up	limma	NA	NA	NA	NA	NA	-3.96266	2.27944687640466	0.0262477325714071
C8orf89	Up	limma	NA	NA	NA	NA	NA	-3.96266	2.27944687640466	0.0262477325714071
FAT3	Up	limma	NA	NA	NA	NA	NA	-3.96266	2.27944687640466	0.0262477325714071
TEX12	Up	limma	NA	NA	NA	NA	NA	-3.96266	2.27944687640466	0.0262477325714071
LINC01068	Up	limma	NA	NA	NA	NA	NA	-3.96266	2.27944687640466	0.0262477325714071
RNU6-8	Up	limma	NA	NA	NA	NA	NA	-3.96266	2.27944687640466	0.0262477325714071
DPRXP3	Up	limma	NA	NA	NA	NA	NA	-3.96266	2.27944687640466	0.0262477325714071
EEF1A1P2	Up	limma	NA	NA	NA	NA	NA	-3.96266	2.27944687640466	0.0262477325714071
RNU6-1201P	Up	limma	NA	NA	NA	NA	NA	-3.96266	2.27944687640466	0.0262477325714071
LINC02857	Down	limma	NA	NA	NA	NA	NA	-2.46974	0.360206842826654	0.0264167820659379
KLF17	Down	limma	NA	NA	NA	NA	NA	-3.96266	0.438777942970665	0.0263327476700323
TCF7L1-IT1	Down	limma	NA	NA	NA	NA	NA	-3.96266	0.438777942970665	0.0263327476700323
CIDEC	Down	limma	NA	NA	NA	NA	NA	-3.96266	0.438777942970665	0.0263327476700323
RNA5SP139	Down	limma	NA	NA	NA	NA	NA	-3.96266	0.438777942970665	0.0263327476700323
CTAGE9	Down	limma	NA	NA	NA	NA	NA	-3.96266	0.438777942970665	0.0263327476700323
DMRT1	Down	limma	NA	NA	NA	NA	NA	-3.96266	0.438777942970665	0.0263327476700323
RPL21P87	Down	limma	NA	NA	NA	NA	NA	-3.96266	0.438777942970665	0.0263327476700323
LOC401703	Down	limma	NA	NA	NA	NA	NA	-3.96266	0.438777942970665	0.0263327476700323
SRRM4	Down	limma	NA	NA	NA	NA	NA	-3.96266	0.438777942970665	0.0263327476700323
MIR5006	Down	limma	NA	NA	NA	NA	NA	-3.96266	0.438777942970665	0.0263327476700323
RPL34-DT	Down	limma	NA	NA	NA	NA	NA	-2.35341	0.352038754922606	0.0265719616846426
LINC01748	Up	limma	NA	NA	NA	NA	NA	-3.96266	2.2768795190664	0.0264760380279781
LOC124900443	Up	limma	NA	NA	NA	NA	NA	-3.96266	2.2768795190664	0.0264760380279781
TMPRSS11B	Up	limma	NA	NA	NA	NA	NA	-3.96266	2.2768795190664	0.0264760380279781
FOXF2	Up	limma	NA	NA	NA	NA	NA	-3.96266	2.2768795190664	0.0264760380279781
RNU7-170P	Up	limma	NA	NA	NA	NA	NA	-3.96266	2.2768795190664	0.0264760380279781
RNU6-60P	Up	limma	NA	NA	NA	NA	NA	-3.96266	2.2768795190664	0.0264760380279781
TRAV32	Up	limma	NA	NA	NA	NA	NA	-3.96266	2.2768795190664	0.0264760380279781
FTLP12	Up	limma	NA	NA	NA	NA	NA	-3.96266	2.2768795190664	0.0264760380279781
CRYBB1	Up	limma	NA	NA	NA	NA	NA	-3.96266	2.2768795190664	0.0264760380279781
LINC01700	Up	limma	NA	NA	NA	NA	NA	-3.96266	2.2768795190664	0.0264760380279781
KRT8P11	Down	limma	NA	NA	NA	NA	NA	2.03142726101186	0.229250596588156	0.0202029725969472
RPS5P4	Up	limma	NA	NA	NA	NA	NA	-3.07705	2.5914992903777	0.0266735257610454
BAALC	Down	limma	NA	NA	NA	NA	NA	-2.35341	0.352991381014924	0.0267106343854124
EIF4A2P3	Down	limma	NA	NA	NA	NA	NA	-1.75526	0.449452828288985	0.0267139898664291
MIR589	Up	limma	NA	NA	NA	NA	NA	-3.96266	2.27467509080811	0.0266733962706773
MTND2P16	Up	limma	NA	NA	NA	NA	NA	-3.96266	2.27467509080811	0.0266733962706773
CTSLP2	Up	limma	NA	NA	NA	NA	NA	-3.96266	2.27467509080811	0.0266733962706773
LINC01168	Up	limma	NA	NA	NA	NA	NA	-3.96266	2.27467509080811	0.0266733962706773
RPL21P105	Up	limma	NA	NA	NA	NA	NA	-3.96266	2.27467509080811	0.0266733962706773
RNY4P37	Up	limma	NA	NA	NA	NA	NA	-3.96266	2.27467509080811	0.0266733962706773
BCRP8	Up	limma	NA	NA	NA	NA	NA	-3.96266	2.27467509080811	0.0266733962706773
RN7SL250P	Up	limma	NA	NA	NA	NA	NA	-3.19063	2.92888782077953	0.0270364264972922
IL23R	Down	limma	NA	NA	NA	NA	NA	-3.96266	0.440310927724461	0.0270447565262228
RPL19P15	Down	limma	NA	NA	NA	NA	NA	-3.96266	0.440310927724461	0.0270447565262228
MIR4297	Down	limma	NA	NA	NA	NA	NA	-3.96266	0.440310927724461	0.0270447565262228
RNU6-237P	Down	limma	NA	NA	NA	NA	NA	-3.96266	0.440310927724461	0.0270447565262228
MIR6819	Down	limma	NA	NA	NA	NA	NA	-3.96266	0.440310927724461	0.0270447565262228
ZNF835	Down	limma	NA	NA	NA	NA	NA	-0.749882	0.350845643938415	0.0266604762585669
FLI1	Up	limma	NA	NA	NA	NA	NA	-1.65231	4.53978892390651	0.0269968693958063
TOP2A	Up	limma	NA	NA	NA	NA	NA	6.6905304433292	2.07311300113956	0.0100631512651018
RPSAP45	Down	limma	NA	NA	NA	NA	NA	-3.21248	0.336457337054972	0.0272486265356713
MTND4P9	Down	limma	NA	NA	NA	NA	NA	-2.16014	0.330645881193866	0.0275877078914366
RPL7AP31	Up	limma	NA	NA	NA	NA	NA	-3.09222	2.55210970794044	0.0276469181266027
HOXD3	Up	limma	NA	NA	NA	NA	NA	-2.94708	3.09447992913897	0.0279865440888361
BHMT	Up	limma	NA	NA	NA	NA	NA	-2.61106	3.25885527566965	0.0280815085275797
BNIP3P11	Down	limma	NA	NA	NA	NA	NA	-2.21718	0.256641064836099	0.0281008514040245
PCOLCE2	Up	limma	NA	NA	NA	NA	NA	-3.09222	2.5416328838796	0.0282008130398299
DDX55P1	Down	limma	NA	NA	NA	NA	NA	-1.60934	0.421318761000815	0.0282749722173948
MTIF2P1	Down	limma	NA	NA	NA	NA	NA	-2.3132	0.361988719636675	0.0284316796401464
RN7SL181P	Down	limma	NA	NA	NA	NA	NA	-3.01478	0.352059170637215	0.0285077566072086
LRIG2-DT	Up	limma	NA	NA	NA	NA	NA	-2.71733	3.25526892726095	0.0286539554354871
ZC4H2	Down	limma	NA	NA	NA	NA	NA	2.09696326286313	0.483980122871565	0.0208303641769516
MATN4	Up	limma	NA	NA	NA	NA	NA	-2.64068	3.12602405016725	0.0288352482330163
TMEM191C	Down	limma	NA	NA	NA	NA	NA	-1.04646	0.47636673928221	0.0285639200052657
CDC42EP2	Down	limma	NA	NA	NA	NA	NA	-0.395033	0.452617344163486	0.02782923708229
CFAP107	Up	limma	NA	NA	NA	NA	NA	-3.56642	2.29021291744967	0.0289678733724462
LGALS9B	Down	limma	NA	NA	NA	NA	NA	0.202068853636368	0.375620554761292	0.0267192658399008
MYCT1	Up	limma	NA	NA	NA	NA	NA	-3.62835	3.62718120805313	0.0292309309959299
DTX2P1-UPK3BP1-PMS2P11	Down	limma	NA	NA	NA	NA	NA	-1.8406	0.203451902093708	0.0291887749154075
LINC02395	Down	limma	NA	NA	NA	NA	NA	-1.53466	0.267650794311781	0.0292260516062394
PRSS21	Down	limma	NA	NA	NA	NA	NA	1.78905739250654	0.469403739293757	0.0224720455905531
CIR1P2	Down	limma	NA	NA	NA	NA	NA	-1.38897	0.489171018257771	0.0296327605509007
CGB7	Up	limma	NA	NA	NA	NA	NA	-2.0645	2.1340594583321	0.0300290094122186
LOC340268	Down	limma	NA	NA	NA	NA	NA	-0.727842	0.393851618895696	0.0293617704514839
DGKK	Up	limma	NA	NA	NA	NA	NA	-3.56642	2.27876270835005	0.030090559107141
LINC00626	Down	limma	NA	NA	NA	NA	NA	-1.89319	0.468492003909342	0.0302177132935545
CDA	Down	limma	NA	NA	NA	NA	NA	4.80211962905782	0.478936375201701	0.0134260824155649
TRAV31	Up	limma	NA	NA	NA	NA	NA	-3.04196	2.73788299752421	0.0304013819702847
LRRC37A	Down	limma	NA	NA	NA	NA	NA	-0.505481	0.428020675151827	0.0294870318507207
KIAA2012-AS1	Down	limma	NA	NA	NA	NA	NA	-3.56642	0.439518031010372	0.0305789637544823
LOC101927539	Down	limma	NA	NA	NA	NA	NA	-3.56642	0.439518031010372	0.0305789637544823
H3C12	Up	limma	NA	NA	NA	NA	NA	-2.49401	2.55956207100496	0.0309423265549105
SLC25A30-AS1	Up	limma	NA	NA	NA	NA	NA	-2.75108	2.35344503028941	0.0309300896807475
ZDHHC19	Down	limma	NA	NA	NA	NA	NA	-1.88344	0.322600252467348	0.0307838329627596
GPC6	Up	limma	NA	NA	NA	NA	NA	-1.67549	3.57081367840464	0.0309255119912744
CCDC168	Up	limma	NA	NA	NA	NA	NA	-3.10008	2.50234582144428	0.0314669599281531
ASIP	Up	limma	NA	NA	NA	NA	NA	-3.56642	2.26599715488942	0.0313839667622814
MSTN	Down	limma	NA	NA	NA	NA	NA	-2.17383	0.373559449630827	0.0315600894936658
LINC00622	Up	limma	NA	NA	NA	NA	NA	-3.10008	2.50090815264814	0.0315491879396704
KRT27	Down	limma	NA	NA	NA	NA	NA	-0.394433	0.256278171482675	0.0302400495337487
RRS1-DT	Down	limma	NA	NA	NA	NA	NA	-1.85162	0.448478090103395	0.0316432164378295
DHRS2	Up	limma	NA	NA	NA	NA	NA	-2.98308	2.96429798008109	0.0319978342788257
TDGF1P3	Down	limma	NA	NA	NA	NA	NA	-2.80946	0.331185955349269	0.0322256701351079
WT1	Up	limma	NA	NA	NA	NA	NA	1.11593016184706	4.19957554763722	0.0269359114932024
CALN1	Down	limma	NA	NA	NA	NA	NA	-2.62471	0.302545094871132	0.0323721439852033
ANKRD36BP2	Up	limma	NA	NA	NA	NA	NA	-2.84648	2.85682846680479	0.0324611621980243
POLR2J3	Down	limma	NA	NA	NA	NA	NA	-0.535069	0.450495727860777	0.0313247790863538
OR52N2	Down	limma	NA	NA	NA	NA	NA	-3.27951	0.295054632106716	0.0326428621513118
MTND2P5	Down	limma	NA	NA	NA	NA	NA	-2.78392	0.260577725037223	0.0328455416972783
TPO	Down	limma	NA	NA	NA	NA	NA	-1.18906	0.485041650871226	0.0325097474369999
MIR6812	Up	limma	NA	NA	NA	NA	NA	-3.12648	2.43026619956806	0.0331235938533333
PFN1P2	Down	limma	NA	NA	NA	NA	NA	-1.67046	0.332458026594458	0.0330224039601797
LINC02188	Down	limma	NA	NA	NA	NA	NA	-1.52279	0.372380968843838	0.0331736482178578
RCAN3AS	Down	limma	NA	NA	NA	NA	NA	-1.93846	0.335998698929346	0.0334078764420885
LOC101928266	Up	limma	NA	NA	NA	NA	NA	-2.52673	2.56126524212016	0.0336495024169066
SOCS5P4	Down	limma	NA	NA	NA	NA	NA	-1.19744	0.400041272467888	0.0332375164723686
TNFSF18	Up	limma	NA	NA	NA	NA	NA	-3.28924	3.32640008900116	0.0336625177380194
TDRD5	Down	limma	NA	NA	NA	NA	NA	-2.3927	0.326784621190587	0.0338112588987655
GOLGA6L4	Up	limma	NA	NA	NA	NA	NA	-3.00293	3.24837171762747	0.0338464003237584
LOC647132	Down	limma	NA	NA	NA	NA	NA	-1.52006	0.446612918761436	0.0338855322101412
RNH1	Up	limma	NA	NA	NA	NA	NA	-2.55773	3.07565663740056	0.0341826813247674
CAPSL	Up	limma	NA	NA	NA	NA	NA	-2.67573	4.05217382203492	0.0342120317860934
LOC107984948	Down	limma	NA	NA	NA	NA	NA	-0.321331	0.469430816694569	0.0324081140822327
RPS3AP34	Up	limma	NA	NA	NA	NA	NA	-3.14503	3.1207876645925	0.0342685968073721
TRAF3IP3	Up	limma	NA	NA	NA	NA	NA	-2.09515	3.06843454674156	0.0343984234012026
CD33	Up	limma	NA	NA	NA	NA	NA	-3.0474	2.69434389358676	0.0344009646061085
MORN5	Up	limma	NA	NA	NA	NA	NA	-2.83025	3.59717227618226	0.0344069932267956
SAMD3	Up	limma	NA	NA	NA	NA	NA	-3.27517	2.72690560069212	0.0344254219753278
HLA-G	Down	limma	NA	NA	NA	NA	NA	-3.55143	0.248431986180146	0.0344604056606405
KCNJ15	Down	limma	NA	NA	NA	NA	NA	-1.2941	0.373600080693779	0.0346355439808805
LOC105369391	Down	limma	NA	NA	NA	NA	NA	-1.01023	0.43631359716134	0.0345355496989463
LDOC1	Down	limma	NA	NA	NA	NA	NA	3.97903990107933	0.430548282040381	0.0176245247746994
PI15	Down	limma	NA	NA	NA	NA	NA	-2.93429	0.315882014553396	0.0354966783083943
ROPN1B	Down	limma	NA	NA	NA	NA	NA	-2.53421	0.393742	0.0356008787675922
RPS3AP11	Down	limma	NA	NA	NA	NA	NA	-3.28275	0.370749968200338	0.0356236291631898
LOC400622	Up	limma	NA	NA	NA	NA	NA	-2.00287	2.84047837247271	0.0357580496223276
LOC400036	Down	limma	NA	NA	NA	NA	NA	-2.05776	0.326749805008062	0.0359154576518875
MMP20	Down	limma	NA	NA	NA	NA	NA	-1.25576	0.410399616182165	0.035482144839744
ABCC6P1	Down	limma	NA	NA	NA	NA	NA	-1.81744	0.330591226922457	0.0359364725658915
CCER2	Up	limma	NA	NA	NA	NA	NA	-2.28845	2.0644321543478	0.0364078126934709
OXCT2	Up	limma	NA	NA	NA	NA	NA	-2.74989	2.35708815690405	0.0366045595244843
CNTN1	Up	limma	NA	NA	NA	NA	NA	-2.88342	4.4905333943417	0.0369549355268202
GUSBP5	Down	limma	NA	NA	NA	NA	NA	-1.61706	0.422735135396863	0.0368114412769425
RNVU1-3	Up	limma	NA	NA	NA	NA	NA	-1.42175	2.12555698839534	0.0372645938046068
TMEM163	Down	limma	NA	NA	NA	NA	NA	0.348019783097572	0.423545995033509	0.033386298561631
PCDHA13	Down	limma	NA	NA	NA	NA	NA	-2.44997	0.330690719163163	0.0377523540231917
LOC124905013	Down	limma	NA	NA	NA	NA	NA	-2.36882	0.390970638562977	0.037928109082146
MAP1LC3C	Up	limma	NA	NA	NA	NA	NA	-3.14952	2.35671973696874	0.0379068470046714
LOC100419562	Down	limma	NA	NA	NA	NA	NA	-3.31309	0.383569855876922	0.0379075727893286
SNORD38C	Up	limma	NA	NA	NA	NA	NA	-3.14952	2.35508636886625	0.0380199728930273
RN7SL452P	Up	limma	NA	NA	NA	NA	NA	-3.14952	2.35346474193025	0.038158444142838
KIAA1549L	Down	limma	NA	NA	NA	NA	NA	1.52420619006348	0.484505254842642	0.0293179614818951
LOC100129138	Down	limma	NA	NA	NA	NA	NA	-2.20962	0.356298475771563	0.0387962167956672
LOC101928728	Down	limma	NA	NA	NA	NA	NA	-0.562282	0.458753836083795	0.0370918792068207
LINC01337	Up	limma	NA	NA	NA	NA	NA	-2.76768	3.02427256679186	0.039052025253168
SPCS2P1	Down	limma	NA	NA	NA	NA	NA	-2.94102	0.375044125058943	0.0390675943018788
ATOH7	Up	limma	NA	NA	NA	NA	NA	-2.09872	2.90148917366254	0.0392378721162599
ADRB1	Up	limma	NA	NA	NA	NA	NA	-2.81765	2.83270388723936	0.0393750295189024
MIR7856	Up	limma	NA	NA	NA	NA	NA	-2.54463	2.38643552493124	0.0395434647155872
OOEP	Down	limma	NA	NA	NA	NA	NA	-1.53882	0.413204369625337	0.0390876619171347
MIR4767	Down	limma	NA	NA	NA	NA	NA	-1.67916	0.47419299748804	0.0394548264322874
LOC124900564	Up	limma	NA	NA	NA	NA	NA	-2.65667	2.82964309267328	0.0397648591750434
HSD17B13	Up	limma	NA	NA	NA	NA	NA	-3.26365	2.69098591307634	0.039603332794587
CD48	Up	limma	NA	NA	NA	NA	NA	-3.01735	2.80272639488011	0.0397132709028219
ABCF2P1	Up	limma	NA	NA	NA	NA	NA	-3.05038	2.67778353724141	0.0401697288091806
ANKS1B	Down	limma	NA	NA	NA	NA	NA	-1.29959	0.414863800072972	0.0395921485585938
TEKT3	Up	limma	NA	NA	NA	NA	NA	-2.09196	2.93432	0.0405316746919937
ALDOB	Down	limma	NA	NA	NA	NA	NA	0.320859211518001	0.454059659279724	0.0357876392860753
CALHM6	Down	limma	NA	NA	NA	NA	NA	-3.11772	0.407463266666454	0.0407871549489781
SERPINF1	Up	limma	NA	NA	NA	NA	NA	3.64707428336009	2.07513314795234	0.0210875735012459
RPL26P27	Down	limma	NA	NA	NA	NA	NA	-2.72572	0.348984338711968	0.0412620352429011
RPL21P100	Down	limma	NA	NA	NA	NA	NA	-3.35741	0.330224722447064	0.0410547982773859
EEF1A1P34	Down	limma	NA	NA	NA	NA	NA	-3.08167	0.389913868512082	0.0412806621855469
GRIN2A	Down	limma	NA	NA	NA	NA	NA	-2.04364	0.350538394743035	0.0414116363410781
RNU6-343P	Up	limma	NA	NA	NA	NA	NA	-3.11224	2.4804897010176	0.0418266756273499
LYVE1	Up	limma	NA	NA	NA	NA	NA	-3.36326	3.02488387164362	0.0418090346944831
LRRN3	Down	limma	NA	NA	NA	NA	NA	-1.91899	0.344195116913082	0.0418590929413574
PLPP7	Up	limma	NA	NA	NA	NA	NA	-1.45454	2.14606114689725	0.041749240613506
TCP1P3	Down	limma	NA	NA	NA	NA	NA	-0.695424	0.480643262083935	0.0404767621516236
LINC00628	Down	limma	NA	NA	NA	NA	NA	-2.35195	0.351174826253205	0.0423102843690595
H3C1	Up	limma	NA	NA	NA	NA	NA	-3.34787	3.08219112609648	0.0421708611687721
CACNA1C-AS1	Down	limma	NA	NA	NA	NA	NA	-2.894	0.375870177525229	0.0425446698440117
LOC124902229	Up	limma	NA	NA	NA	NA	NA	-3.25607	2.67546955116433	0.0426313952482669
ZNF683	Up	limma	NA	NA	NA	NA	NA	-3.15642	4.02372762083101	0.0428454758479425
FCAMR	Up	limma	NA	NA	NA	NA	NA	-3.17574	2.76682859392187	0.0431671188341736
MYCNOS	Down	limma	NA	NA	NA	NA	NA	-1.7167	0.480503084142965	0.0434527061239713
TULP1	Up	limma	NA	NA	NA	NA	NA	-2.59495	2.99190453645068	0.0438000644562557
LOC105373335	Down	limma	NA	NA	NA	NA	NA	-3.37085	0.336076020717436	0.0435094393386662
GPR34	Up	limma	NA	NA	NA	NA	NA	-1.57417	3.17107600295821	0.0432004013926639
KRT8P22	Down	limma	NA	NA	NA	NA	NA	-1.24391	0.460583929123998	0.0430790617400301
CCR8	Down	limma	NA	NA	NA	NA	NA	-1.97618	0.453360126593556	0.0439321868068836
HCRTR1	Down	limma	NA	NA	NA	NA	NA	-3.14614	0.422346620608364	0.0440768808789931
LINC00460	Up	limma	NA	NA	NA	NA	NA	-2.67181	2.99653576002773	0.0444317731257391
KCNJ8	Up	limma	NA	NA	NA	NA	NA	-2.16502	2.49858368665896	0.0446920936279447
MANEA-DT	Up	limma	NA	NA	NA	NA	NA	-1.98186	2.90050201851311	0.0447817382702759
KRT18P41	Up	limma	NA	NA	NA	NA	NA	-2.89766	3.30636200315026	0.0451366990978207
CDK7	Down	limma	NA	NA	NA	NA	NA	-3.39342	0.345825718381674	0.045069494760233
GTSF1L	Down	limma	NA	NA	NA	NA	NA	-3.14614	0.425316042274298	0.0455194217550242
KCNS2	Up	limma	NA	NA	NA	NA	NA	-2.90378	2.64575818666046	0.04576108599483
LOC105378268	Up	limma	NA	NA	NA	NA	NA	-2.89405	2.68149040650961	0.0459443706765527
LRRC70	Up	limma	NA	NA	NA	NA	NA	-2.75351	2.34546002527061	0.0460331283023818
TPT1P5	Down	limma	NA	NA	NA	NA	NA	-0.801904	0.461587723061269	0.0443984019791098
KRT8P5	Down	limma	NA	NA	NA	NA	NA	-1.77983	0.467638880055047	0.04594824291679
DUSP15	Up	limma	NA	NA	NA	NA	NA	-2.75351	2.34229155555831	0.0462492437490504
DLX3	Up	limma	NA	NA	NA	NA	NA	-2.80277	2.88125343641433	0.0462814329330952
MMP13	Down	limma	NA	NA	NA	NA	NA	-1.66092	0.255593023692344	0.0454897897891134
HTR3A	Down	limma	NA	NA	NA	NA	NA	-1.74083	0.26714003067321	0.0456172782142665
CDHR3	Down	limma	NA	NA	NA	NA	NA	-1.27284	0.348468921402117	0.0454844622455759
ALOXE3	Down	limma	NA	NA	NA	NA	NA	-2.58617	0.351671898123029	0.0466196688937884
TPRG1LP1	Down	limma	NA	NA	NA	NA	NA	-1.07779	0.449260638199953	0.0456491617167886
GPA33	Down	limma	NA	NA	NA	NA	NA	0.179515480178609	0.493514171016058	0.0415136262965344
LIPK	Down	limma	NA	NA	NA	NA	NA	-1.46941	0.44746001535633	0.0465091982396016
LOC101929566	Down	limma	NA	NA	NA	NA	NA	-2.9131	0.360774870334303	0.0472896158982724
ACTBP1	Down	limma	NA	NA	NA	NA	NA	-3.20288	0.364711179553505	0.0472005003316946
FLJ12825	Up	limma	NA	NA	NA	NA	NA	-2.39742	2.49411973486691	0.0475797683981537
PKD1P5	Down	limma	NA	NA	NA	NA	NA	-3.38579	0.340767015462999	0.04722489235826
LINC00410	Down	limma	NA	NA	NA	NA	NA	-3.40493	0.351677690567891	0.0473761481332897
COL22A1	Down	limma	NA	NA	NA	NA	NA	0.0789388619127075	0.428522673860912	0.0426126148059765
LINC01133	Down	limma	NA	NA	NA	NA	NA	-0.337709	0.44951093363693	0.0446102162879044
SLC25A41	Up	limma	NA	NA	NA	NA	NA	-1.75163	3.89677480694299	0.0474118124017529
CCDC184	Up	limma	NA	NA	NA	NA	NA	-1.89562	2.81302304729405	0.0480667963453809
ADTRP	Up	limma	NA	NA	NA	NA	NA	-3.15765	2.31889840596107	0.0481718934591457
RPLP0P3	Down	limma	NA	NA	NA	NA	NA	-3.16524	0.433448543442914	0.0482957422568085
FOXA1	Down	limma	NA	NA	NA	NA	NA	-1.04381	0.33172772400415	0.04710024016802
GPRIN2	Down	limma	NA	NA	NA	NA	NA	-1.21238	0.441077339078416	0.0479232606184748
IGSF3P2	Down	limma	NA	NA	NA	NA	NA	-2.67768	0.316273148289587	0.0489942351134322
LINC01750	Down	limma	NA	NA	NA	NA	NA	-2.08858	0.374867821111434	0.0491722247534916
LOC102724421	Up	limma	NA	NA	NA	NA	NA	-2.89574	2.59591477832885	0.0493995751566674
LINC01303	Down	limma	NA	NA	NA	NA	NA	-1.35521	0.470132189059539	0.0487272784936405
LOC105373429	Down	limma	NA	NA	NA	NA	NA	-2.74851	0.348386089523438	0.0495557755006896
CTAGE11P	Down	limma	NA	NA	NA	NA	NA	-3.02152	0.256394621072845	0.0494351436641566
DQX1	Up	limma	NA	NA	NA	NA	NA	-1.17857	2.30370340026491	0.0486181445738498
RPL6P31	Down	limma	NA	NA	NA	NA	NA	-3.16524	0.436496020167394	0.0498823787630284
RNF182	Down	limma	NA	NA	NA	NA	NA	0.378821800939667	0.361192671943251	0.044152437602923
ANKS4B	Down	limma	NA	NA	NA	NA	NA	1.09025414309037	0.486687895675659	0.0411036618324959
MIR210HG	Down	limma	NA	NA	NA	NA	NA	0.0359373963926008	0.133203655835537	0.0482467865927218
CKMT1A	Down	limma	NA	NA	NA	NA	NA	0.672491644525462	0.115934862196821	0.0464481311763705
FAM169BP	Down	limma	NA	NA	NA	NA	NA	1.06301656226102	0.429079143399288	0.0429579338743182
CXCL6	Down	limma	NA	NA	NA	NA	NA	2.17992635596347	0.459684622249953	0.0363724383081845
CLRN3	Down	limma	NA	NA	NA	NA	NA	0.910730255529031	0.478438290226126	0.044587170981106
L3MBTL4	Down	limma	NA	NA	NA	NA	NA	1.24614059271373	0.477246729279215	0.0427450507172705
B3GAT1	Down	limma	NA	NA	NA	NA	NA	3.10069163751252	0.411429471407111	0.031764466098273
ID1	Down	limma	NA	NA	NA	NA	NA	6.91351737015803	0.495213148283328	0.0183113097927212
ABR	Down	limma	NA	NA	NA	NA	NA	1.00493677934377	0.493589561028741	0.0485520321595343
ZC3H12D	Down	limma	NA	NA	NA	NA	NA	1.32973870436066	0.491864302098757	0.0481245796876377
MX2	Down	limma	NA	NA	NA	NA	NA	3.16589823690202	0.422987445952671	0.0364476272703456
NBEA	Down	limma	NA	NA	NA	NA	NA	2.14912954938605	0.400527393991903	0.0449129106032332
C1R	Up	limma	NA	NA	NA	NA	NA	5.69925629254718	2.11612275785759	0.029761361526604
PLAT	Up	limma	NA	NA	NA	NA	NA	6.46753603324851	2.34486492634961	0.0297583733571522
SLC7A5	Up	limma	NA	NA	NA	NA	NA	7.26382168314699	2.06805881303507	0.0291076103603045
C1S	Up	limma	NA	NA	NA	NA	NA	5.47716087812347	2.21656205632316	0.0353863015227216
PDZK1IP1	Down	limma	NA	NA	NA	NA	NA	7.87285330941991	0.478575722579321	0.0368777455691076
